# Supplementary material for: Human Gut Microbiota Associated with Obesity in Chinese Children and Adolescents
Source: Biomed Res Int. 2017 Oct 29;2017:7585989. doi: 10.1155/2017/7585989 (PMC5682041; doi:10.1155/2017/7585989)
Supplement: Supplementary file 1 — Fig. S1: Rarefaction curve of Good's coverage estimator with random resampling. Fig. S2: The difference in relative abundance of the gut microbiota between obese children and the healthy cohort at the phyla level. Table S1: Lefse-selected biomarkers at the genus level. Table S2: P values of Wilcoxon's rank sum test results for KEGG pathways at the level 3. Table S3: Taxonomy annotations of OTUs within the node 10. [file 7585989.f1.zip › Table S1.xlsx]

## Sheet: effect_size
Table S1 Lefse-selected biomarkers at the genus level
Taxonomy	Tag	Effect Sizea	P Valueb
Bacteria.Firmicutes.Bacilli.Bacillales.Planococcaceae.Paenisporosarcina			-
Bacteria.Proteobacteria.Betaproteobacteria.Neisseriales.Neisseriaceae.Eikenella			-
Bacteria.Proteobacteria.Betaproteobacteria.Neisseriales.Neisseriaceae.Kingella			-
Bacteria.Firmicutes.Bacilli.Lactobacillales.Streptococcaceae			-
Bacteria.Firmicutes.Clostridia.Clostridiales.Eubacteriaceae			0.00100776
Bacteria.Bacteroidetes.Flavobacteriia.Flavobacteriales._Weeksellaceae_.Elizabethkingia			-
Bacteria.Proteobacteria.Alphaproteobacteria.Rhizobiales.unclassified.unclassified			-
Bacteria.Actinobacteria.Actinobacteria.Actinomycetales.Micromonosporaceae			-
Bacteria.Proteobacteria.Gammaproteobacteria.Alteromonadales.Colwelliaceae.Thalassomonas			-
Bacteria.Proteobacteria.Betaproteobacteria.Burkholderiales.Comamonadaceae.Curvibacter			-
Bacteria.Firmicutes.Clostridia.Clostridiales.Lachnospiraceae.Anaerostipes			-
Bacteria.Actinobacteria.Actinobacteria.Actinomycetales.Micrococcaceae.Arthrobacter			-
Bacteria.Firmicutes.Bacilli.Gemellales.unclassified			-
Bacteria.Proteobacteria.Alphaproteobacteria.Rickettsiales.Rickettsiaceae.unclassified			-
Bacteria.Proteobacteria.Betaproteobacteria.Neisseriales			-
Bacteria.Synergistetes.Synergistia.Synergistales.Dethiosulfovibrionaceae.Pyramidobacter			-
Bacteria.Firmicutes.Clostridia.Clostridiales.Veillonellaceae.Schwartzia			-
Bacteria.Proteobacteria.Epsilonproteobacteria.Campylobacterales			-
Bacteria.Cyanobacteria.Chloroplast.Stramenopiles.unclassified			-
Bacteria	case	3.94088	0.0118988
Bacteria.Firmicutes.Bacilli.Bacillales.Bacillaceae.Geobacillus			-
Bacteria.Actinobacteria.Coriobacteriia.Coriobacteriales.Coriobacteriaceae.Collinsella	case	3.53744	0.000931431
Bacteria.Proteobacteria.Gammaproteobacteria.Enterobacteriales.Enterobacteriaceae.Providencia			-
Bacteria.Actinobacteria.Actinobacteria.Actinomycetales.Pseudonocardiaceae			-
Bacteria.Proteobacteria.Alphaproteobacteria.Sphingomonadales.Sphingomonadaceae.unclassified			-
Bacteria.Proteobacteria.Alphaproteobacteria.Rhizobiales.Rhizobiaceae.unclassified			-
Bacteria.Actinobacteria.Actinobacteria.Actinomycetales.Intrasporangiaceae.unclassified			-
Bacteria.Actinobacteria.Actinobacteria.Actinomycetales.Dermacoccaceae			-
Bacteria.Firmicutes.Bacilli.Lactobacillales.Enterococcaceae.Enterococcus	case	2.10934	0.0405846
Bacteria.Proteobacteria.Gammaproteobacteria.Pasteurellales.Pasteurellaceae.Pasteurella			-
Bacteria.Proteobacteria.Alphaproteobacteria.Rhizobiales.Phyllobacteriaceae			-
Bacteria.Firmicutes.Bacilli.Bacillales.Bacillaceae.Bacillus			-
Bacteria.Proteobacteria.Betaproteobacteria.Burkholderiales.Comamonadaceae.Giesbergeria			-
Bacteria.Proteobacteria.Gammaproteobacteria.Alteromonadales.Alteromonadaceae.Agarivorans			-
Bacteria.Proteobacteria.Gammaproteobacteria.Enterobacteriales.Enterobacteriaceae.Edwardsiella			-
Bacteria.Actinobacteria.Coriobacteriia	case	3.45132	0.000884115
Bacteria.Firmicutes.Clostridia.Natranaerobiales.unclassified.unclassified			-
Bacteria.Proteobacteria.Gammaproteobacteria.Aeromonadales.Succinivibrionaceae.Anaerobiospirillum			-
Bacteria.Verrucomicrobia._Pedosphaerae_.unclassified.unclassified.unclassified			-
Bacteria.Proteobacteria.Gammaproteobacteria.Thiohalorhabdales.Thiohalorhabdaceae.unclassified			-
Bacteria.Firmicutes.Clostridia.Clostridiales.Veillonellaceae.Anaerovibrio			-
Bacteria.Firmicutes.Bacilli.Bacillales.Sporolactobacillaceae.unclassified			-
Bacteria.Firmicutes.Clostridia.Clostridiales.Veillonellaceae.Acidaminococcus			-
Bacteria.Actinobacteria.Coriobacteriia.Coriobacteriales	case	3.45132	0.000884115
Bacteria.Actinobacteria.Actinobacteria.Actinomycetales.Actinosynnemataceae.Actinokineospora			-
Bacteria.Firmicutes.Clostridia.Clostridiales.Ruminococcaceae			-
Bacteria.Actinobacteria.Actinobacteria.Actinomycetales.Glycomycetaceae.unclassified			-
Bacteria.Actinobacteria.Coriobacteriia.Coriobacteriales.Coriobacteriaceae	case	3.45132	0.000884115
Bacteria.Bacteroidetes.Flavobacteriia.Flavobacteriales.Flavobacteriaceae			-
Bacteria.Actinobacteria.Actinobacteria.Actinomycetales.Sanguibacteraceae			-
Bacteria.Firmicutes.Clostridia.Clostridiales.Clostridiaceae.SMB53			-
Bacteria.Bacteroidetes.Cytophagia.Cytophagales.Cytophagaceae			-
Bacteria.Firmicutes.Bacilli.Lactobacillales.Leuconostocaceae.Weissella	case	2.63355	0.00551862
Bacteria.Firmicutes.Clostridia.Clostridiales.SBYG_4172.unclassified			-
Bacteria.Actinobacteria.Actinobacteria.Actinomycetales.Corynebacteriaceae			-
Bacteria.Proteobacteria.Epsilonproteobacteria.Campylobacterales.Campylobacteraceae			-
Bacteria.Proteobacteria.Alphaproteobacteria.Sphingomonadales.Sphingomonadaceae.Sphingopyxis			-
Bacteria.Firmicutes.Clostridia.Clostridiales.Clostridiaceae.Oxobacter			-
Bacteria.Firmicutes.Clostridia.Clostridiales.Christensenellaceae.Christensenella			0.0029292
Bacteria.Proteobacteria.Gammaproteobacteria.Enterobacteriales.Enterobacteriaceae.Gluconacetobacter			-
Bacteria.Proteobacteria.Alphaproteobacteria.unclassified.unclassified			-
Bacteria.Cyanobacteria.Synechococcophycideae.Pseudanabaenales.Pseudanabaenaceae			-
Bacteria.Firmicutes.Clostridia.Clostridiales.Peptococcaceae.rc4_4			-
Bacteria.Proteobacteria.Alphaproteobacteria.Rhizobiales.Brucellaceae.unclassified			-
Bacteria.Proteobacteria.Gammaproteobacteria.Pasteurellales.Pasteurellaceae.Avibacterium			-
Bacteria.Proteobacteria.Betaproteobacteria.Burkholderiales.Comamonadaceae.Rhodoferax			-
Bacteria.Proteobacteria.Alphaproteobacteria.unclassified			-
Bacteria.Bacteroidetes.Sphingobacteriia.Sphingobacteriales.Sphingobacteriaceae.Sphingobacterium			-
Bacteria.Bacteroidetes.Flavobacteriia.Flavobacteriales.Cryomorphaceae.Owenweeksia			-
Bacteria.Firmicutes.Clostridia.Clostridiales.Syntrophomonadaceae.Syntrophomonas			-
Bacteria.Bacteroidetes._Saprospirae_._Saprospirales_.Chitinophagaceae.Sediminibacterium			-
Bacteria.Gemmatimonadetes.Gemm_1.unclassified			-
Bacteria.Actinobacteria.Acidimicrobiia.Acidimicrobiales.EB1017.unclassified			-
Bacteria.Proteobacteria.Alphaproteobacteria.Rhizobiales.unclassified			-
Bacteria.Proteobacteria.Alphaproteobacteria.Rhizobiales.Methylobacteriaceae.unclassified			-
Bacteria.Proteobacteria.Deltaproteobacteria.Desulfovibrionales.Desulfovibrionaceae.unclassified			0.00202241
Bacteria.Firmicutes.Clostridia.Clostridiales.Lachnospiraceae.Lachnospira			-
Bacteria.Actinobacteria.Nitriliruptoria.Nitriliruptorales	case	2.63698	0.0392474
Bacteria.Firmicutes.Clostridia.Clostridiales._Tissierellaceae_.Sporanaerobacter			-
Bacteria.Proteobacteria.Gammaproteobacteria.Aeromonadales.Succinivibrionaceae.unclassified			-
Bacteria.Proteobacteria.Betaproteobacteria.Burkholderiales.Comamonadaceae.Diaphorobacter			-
Bacteria.Spirochaetes._Leptospirae_._Leptospirales_.Leptospiraceae			-
Bacteria.Proteobacteria.Gammaproteobacteria.Pseudomonadales.Moraxellaceae.Acinetobacter			-
Bacteria.Firmicutes.Clostridia.Clostridiales._Tissierellaceae_.Anaerococcus			-
Bacteria.Actinobacteria.Actinobacteria.Actinomycetales.Frankiaceae			-
Bacteria.Proteobacteria.Alphaproteobacteria.Rhizobiales.Hyphomicrobiaceae			-
Bacteria.Actinobacteria.Nitriliruptoria.Nitriliruptorales.Nitriliruptoraceae	case	2.31045	0.0392474
Bacteria.Actinobacteria.Nitriliruptoria.Nitriliruptorales.Nitriliruptoraceae.unclassified	case	2.72945	0.0392474
Bacteria.Bacteroidetes	control	5.04792	2.49e-11
Bacteria.Firmicutes.Clostridia.Clostridiales.Eubacteriaceae.unclassified			-
Bacteria.Actinobacteria.Actinobacteria.Actinomycetales.Nocardiaceae.Rhodococcus			-
Bacteria.Proteobacteria.Alphaproteobacteria.Rhizobiales			-
Bacteria.Proteobacteria.Betaproteobacteria.Burkholderiales.Oxalobacteraceae.Collimonas			-
Bacteria.Planctomycetes.Phycisphaerae			-
Bacteria.Proteobacteria.Alphaproteobacteria.Rhodospirillales.Acetobacteraceae			-
Bacteria.Actinobacteria.Actinobacteria.Actinomycetales.Bogoriellaceae			-
Bacteria.Firmicutes.Clostridia.Halanaerobiales.Halanaerobiaceae.unclassified			-
Bacteria.Bacteroidetes.Sphingobacteriia.Sphingobacteriales.unclassified			-
Bacteria.Firmicutes.Clostridia.Clostridiales.Eubacteriaceae.Acetobacterium			-
Bacteria.WPS_2			-
Bacteria.Firmicutes.Clostridia.Clostridiales.Veillonellaceae.Pectinatus			-
Bacteria._Thermi_.Deinococci			-
Bacteria.Proteobacteria.Betaproteobacteria.Burkholderiales.Oxalobacteraceae			-
Bacteria.Firmicutes.Bacilli.Bacillales.Bacillaceae.Anoxybacillus			-
Bacteria.Proteobacteria.Epsilonproteobacteria			-
Bacteria.Proteobacteria.Gammaproteobacteria.Thiotrichales			-
Bacteria.Firmicutes.Clostridia.Clostridiales.Ruminococcaceae.Anaerofilum			-
Bacteria.SR1			-
Bacteria.Bacteroidetes.Bacteroidia	control	5.04791	2.49e-11
Bacteria.Firmicutes.Bacilli.Lactobacillales.Enterococcaceae.Tetragenococcus			-
Bacteria.Proteobacteria.Betaproteobacteria.Burkholderiales.Burkholderiaceae			-
Bacteria.Chlamydiae.Chlamydiia			-
Bacteria.Proteobacteria.Gammaproteobacteria.Pasteurellales.Pasteurellaceae.Actinobacillus			-
Bacteria.Firmicutes.Bacilli.Lactobacillales.Aerococcaceae.Facklamia			-
Bacteria.Proteobacteria.Gammaproteobacteria.Cardiobacteriales.Cardiobacteriaceae.unclassified			-
Bacteria.Proteobacteria.Gammaproteobacteria.Enterobacteriales.Enterobacteriaceae.Serratia			-
Bacteria.Firmicutes.Erysipelotrichi.Erysipelotrichales.Erysipelotrichaceae.Bulleidia			-
Bacteria.Proteobacteria.Betaproteobacteria.Methylophilales			-
Bacteria.Proteobacteria.Gammaproteobacteria.Legionellales			-
Bacteria.Proteobacteria.Betaproteobacteria.Burkholderiales.Alcaligenaceae.unclassified			-
Bacteria.Actinobacteria.Actinobacteria.Actinomycetales.Actinomycetaceae.Varibaculum			-
Bacteria.Proteobacteria.Gammaproteobacteria.Vibrionales.Vibrionaceae.Vibrio			-
Bacteria.Firmicutes.Clostridia.Clostridiales.Peptostreptococcaceae.Tepidibacter			-
Bacteria.Bacteroidetes.Bacteroidia.Bacteroidales	control	5.04791	2.49e-11
Bacteria.Spirochaetes._Leptospirae_._Leptospirales_.Leptospiraceae.Leptospira			-
Bacteria.Proteobacteria.Alphaproteobacteria.Rhodobacterales.Rhodobacteraceae.Rubellimicrobium			-
Bacteria.Firmicutes.Clostridia.Clostridiales.Veillonellaceae.G07			-
Bacteria.Firmicutes.Bacilli.Bacillales.Paenibacillaceae			-
Bacteria.Firmicutes.Clostridia.Clostridiales._Tissierellaceae_.Tissierella_Soehngenia			-
Bacteria.Proteobacteria.Betaproteobacteria.A21b.EB1003			-
Bacteria.Firmicutes.Clostridia.Clostridiales.Clostridiaceae.02d06			-
Bacteria.Proteobacteria.Alphaproteobacteria.Rhizobiales.Methylobacteriaceae.Methylobacterium			-
Bacteria.Proteobacteria.Betaproteobacteria.MND1			-
Bacteria.Proteobacteria.Alphaproteobacteria.Rhizobiales.Hyphomicrobiaceae.Devosia			-
Bacteria._Thermi_.Deinococci.Thermales.Thermaceae.Thermus			-
Bacteria.Actinobacteria.Actinobacteria.Actinomycetales.Rarobacteraceae.Rarobacter			-
Bacteria.Synergistetes.Synergistia.Synergistales.Dethiosulfovibrionaceae			-
Bacteria.Proteobacteria.Alphaproteobacteria.Rhodobacterales.Rhodobacteraceae.Paracoccus			-
Bacteria.Bacteroidetes.Bacteroidia.Bacteroidales._Odoribacteraceae_	control	3.00633	0.000319089
Bacteria.Firmicutes.Clostridia.Clostridiales._Acidaminobacteraceae_.unclassified			-
Bacteria.Proteobacteria.Alphaproteobacteria.Sphingomonadales.Sphingomonadaceae.Sphingomonas			-
Bacteria.Fusobacteria.Fusobacteriia.Fusobacteriales.Fusobacteriaceae			-
Bacteria.TM7.TM7_3.Blgi18.unclassified.unclassified			-
Bacteria.Proteobacteria.Gammaproteobacteria.Pseudomonadales.Pseudomonadaceae			-
Bacteria.Proteobacteria.Gammaproteobacteria.Oceanospirillales.Oleiphilaceae.unclassified			-
Archaea.Euryarchaeota.Methanobacteria.Methanobacteriales			0.0118988
Bacteria.SR1.unclassified.unclassified.unclassified.unclassified			-
Bacteria.Actinobacteria.Actinobacteria.Actinomycetales.Microbacteriaceae.Leucobacter			-
Bacteria.Proteobacteria.Betaproteobacteria.SC_I_84.unclassified			-
Bacteria.TM7.TM7_3.CW040.unclassified.unclassified			0.00010939
Bacteria.Gemmatimonadetes.Gemmatimonadetes.Gemmatimonadales.unclassified.unclassified			-
Bacteria.Actinobacteria.Actinobacteria.Actinomycetales.Micrococcaceae.Microbispora			-
Bacteria.Proteobacteria.Gammaproteobacteria.Alteromonadales.HTCC2188.HTCC			-
Bacteria.Proteobacteria.Alphaproteobacteria.Sphingomonadales.unclassified			-
Bacteria.Proteobacteria.Gammaproteobacteria.Aeromonadales.Aeromonadaceae.unclassified			-
Bacteria.Proteobacteria.Gammaproteobacteria.Xanthomonadales.Xanthomonadaceae.Lysobacter			-
Bacteria.Verrucomicrobia._Spartobacteria_._Chthoniobacterales_._Chthoniobacteraceae_.CandidatusXiphinematobacter			-
Bacteria.Proteobacteria.Alphaproteobacteria.Rhizobiales.Bradyrhizobiaceae.Balneimonas			-
Bacteria.Proteobacteria.Alphaproteobacteria.Sphingomonadales.Erythrobacteraceae			-
Bacteria.Chloroflexi.Anaerolineae.Caldilineales.Caldilineaceae.Caldilinea			-
Bacteria.Proteobacteria.Alphaproteobacteria.Rhizobiales.Rhizobiaceae.Agrobacterium			-
Bacteria.Actinobacteria.Actinobacteria.Actinomycetales.Intrasporangiaceae			-
Bacteria.Actinobacteria.MB_A2_108			-
Bacteria.Firmicutes.Bacilli.Lactobacillales.Enterococcaceae.unclassified			-
Bacteria.Cyanobacteria.4C0d_2.YS2.unclassified			-
Bacteria.Proteobacteria.Alphaproteobacteria.Rhizobiales.Aurantimonadaceae.Aurantimonas			-
Bacteria.Proteobacteria.Gammaproteobacteria.Xanthomonadales.Xanthomonadaceae.Arenimonas			-
Bacteria.Firmicutes.Clostridia.Clostridiales.Peptococcaceae.Desulfurispora			-
Bacteria.Actinobacteria.Actinobacteria.Actinomycetales.Kineosporiaceae.Kineococcus			-
Bacteria.Planctomycetes.Phycisphaerae.Phycisphaerales			-
Bacteria.Proteobacteria.Zetaproteobacteria.Mariprofundales.Mariprofundaceae.Mariprofundus			-
Bacteria.Firmicutes.Clostridia.Clostridiales.Lachnospiraceae.Oribacterium			-
Bacteria.Firmicutes.Bacilli.Lactobacillales.Streptococcaceae.Lactococcus	case	2.26068	0.0134221
Bacteria.Firmicutes.Clostridia.Clostridiales._Mogibacteriaceae_			0.022843
Bacteria.Firmicutes.Clostridia.Clostridiales.Clostridiaceae.Clostridium	case	3.20861	0.00209735
Bacteria.Actinobacteria.Actinobacteria.Bifidobacteriales.Bifidobacteriaceae			-
Bacteria.Firmicutes.Clostridia.Clostridiales.Lachnospiraceae.Blautia	case	3.92775	0.0103648
Bacteria.Actinobacteria.Actinobacteria.Actinomycetales.Williamsiaceae.Williamsia			-
Bacteria.Firmicutes.Bacilli.Lactobacillales.Leuconostocaceae.unclassified			3.15e-06
Bacteria.Actinobacteria.Actinobacteria.Actinomycetales.Nocardioidaceae.Friedmanniella			-
Bacteria.Firmicutes.Bacilli.Lactobacillales.Streptococcaceae.Streptococcus			-
Bacteria.Proteobacteria.Gammaproteobacteria.Alteromonadales.Alteromonadaceae.BD2_13			-
Bacteria.Firmicutes.Clostridia.Clostridiales.Gracilibacteraceae			-
Bacteria.Proteobacteria.Alphaproteobacteria.Rhizobiales.Bradyrhizobiaceae.unclassified			-
Bacteria.Actinobacteria.Rubrobacteria.Rubrobacterales.Rubrobacteraceae			-
Bacteria.Proteobacteria.Gammaproteobacteria.Thiotrichales.Piscirickettsiaceae.unclassified			-
Bacteria.Bacteroidetes.Bacteroidia.Bacteroidales.Bacteroidaceae	control	4.91561	1.68e-08
Bacteria.WS4			-
Bacteria.Lentisphaerae._Lentisphaeria_.Victivallales			0.023523
Bacteria.Proteobacteria.Alphaproteobacteria.Rickettsiales			-
Bacteria.Firmicutes.Clostridia.Clostridiales.Peptococcaceae.Desulfotomaculum			-
Bacteria.Actinobacteria.Actinobacteria.Bifidobacteriales.Bifidobacteriaceae.Scardovia			-
Bacteria.Chloroflexi.Anaerolineae.Anaerolineales			-
Bacteria.Acidobacteria._Chloracidobacteria_.RB41.Ellin6075.unclassified			-
Bacteria.Proteobacteria.Deltaproteobacteria.Bdellovibrionales.Bdellovibrionaceae.Bdellovibrio			-
Bacteria.Proteobacteria.Betaproteobacteria.Burkholderiales.Comamonadaceae.Acidovorax			-
Bacteria.Proteobacteria.Betaproteobacteria.Burkholderiales.Comamonadaceae.Variovorax			-
Bacteria.Firmicutes.Clostridia.Clostridiales.Veillonellaceae.Sporomusa	case	2.66582	0.0392474
Bacteria.Bacteroidetes.Flavobacteriia.Flavobacteriales._Weeksellaceae_			-
Bacteria.Actinobacteria.Acidimicrobiia.Acidimicrobiales.unclassified.unclassified			-
Bacteria.Bacteroidetes.Bacteroidia.Bacteroidales.Bacteroidaceae.unclassified	control	2.56575	1.95e-05
Bacteria.Proteobacteria.Gammaproteobacteria.Alteromonadales.Ferrimonadaceae.Ferrimonas			-
Bacteria.Bacteroidetes.Bacteroidia.Bacteroidales.Porphyromonadaceae	control	3.82822	9.96e-09
Bacteria.WS4.unclassified.unclassified.unclassified.unclassified			-
Bacteria.Proteobacteria.Gammaproteobacteria.Aeromonadales.Aeromonadaceae.Tolumonas			-
Bacteria.Proteobacteria.Betaproteobacteria.Burkholderiales.Oxalobacteraceae.Oxalobacter			0.018802
Bacteria.Proteobacteria.Betaproteobacteria.A21b			-
Bacteria.Tenericutes.RF3.ML615J_28.unclassified			-
Bacteria.Proteobacteria.Betaproteobacteria.Burkholderiales.Comamonadaceae.Aquabacterium			-
Bacteria.TM7.TM7_3.EW055.unclassified.unclassified			-
Bacteria.Firmicutes.Bacilli.Turicibacterales.Turicibacteraceae			-
Bacteria.Fusobacteria.Fusobacteriia.Fusobacteriales.Fusobacteriaceae.Cetobacterium	case	2.51615	0.0392474
Bacteria.Actinobacteria.Actinobacteria.Actinomycetales.Dermatophilaceae.unclassified			-
Bacteria.Actinobacteria.Actinobacteria.Actinomycetales.Dietziaceae			-
Bacteria.Bacteroidetes.Bacteroidia.Bacteroidales._Paraprevotellaceae_.YRC22			-
Bacteria.Spirochaetes.Spirochaetes			-
Bacteria.Proteobacteria.Alphaproteobacteria			-
Bacteria.Firmicutes.Bacilli.Lactobacillales.Carnobacteriaceae.Trichococcus			-
Bacteria.Actinobacteria.Actinobacteria.Actinomycetales			-
Bacteria.Actinobacteria.Actinobacteria.Actinomycetales.Propionibacteriaceae.Microlunatus			-
Bacteria.Firmicutes.Bacilli.Lactobacillales.Leuconostocaceae.Fructobacillus			-
Bacteria.Proteobacteria.Gammaproteobacteria.Oceanospirillales.Endozoicimonaceae			-
Bacteria.Actinobacteria.Actinobacteria.Actinomycetales.Microbacteriaceae.Microbacterium			-
Bacteria.Firmicutes.Clostridia.Clostridiales.Lachnospiraceae.Dorea			-
Bacteria.Proteobacteria.Alphaproteobacteria.Rhizobiales.Beijerinckiaceae.unclassified			-
Bacteria.Firmicutes.Clostridia.unclassified.unclassified.unclassified			-
Bacteria.Actinobacteria.Actinobacteria.Actinomycetales.Promicromonosporaceae.Promicromonospora			-
Bacteria.Actinobacteria.Actinobacteria.Actinomycetales.Kineosporiaceae			-
Bacteria.Proteobacteria.Alphaproteobacteria.Rickettsiales.Rickettsiaceae			-
Bacteria.Proteobacteria.Betaproteobacteria.Burkholderiales.Alcaligenaceae.Sutterella	case	2.9528	0.012271
Bacteria.Proteobacteria.Gammaproteobacteria.Oceanospirillales.HOC21.unclassified			-
Bacteria.Proteobacteria.Gammaproteobacteria.Enterobacteriales.Enterobacteriaceae.Klebsiella	case	3.52767	3.89e-05
Bacteria.Planctomycetes.Phycisphaerae.Phycisphaerales.unclassified.unclassified			-
Bacteria.Firmicutes.Bacilli.Lactobacillales.Carnobacteriaceae.Granulicatella			-
Bacteria.Firmicutes.Clostridia.unclassified.unclassified			-
Bacteria.Acidobacteria.OS_K			-
Bacteria.TM7.TM7_3.EW055			-
Bacteria.Spirochaetes			-
Bacteria.Proteobacteria.Betaproteobacteria.Burkholderiales.Comamonadaceae			-
Bacteria.Actinobacteria.Actinobacteria.Actinomycetales.Williamsiaceae			-
Bacteria.Actinobacteria.Actinobacteria.Bifidobacteriales.Bifidobacteriaceae.Bifidobacterium			-
Bacteria.Proteobacteria.Epsilonproteobacteria.Campylobacterales.Helicobacteraceae			-
Bacteria.Actinobacteria.OPB41.unclassified.unclassified			-
Bacteria.Firmicutes.Clostridia.Clostridiales.Peptococcaceae.Sporotomaculum			-
Bacteria.Proteobacteria.Gammaproteobacteria.Vibrionales			-
Bacteria.Bacteroidetes.Bacteroidia.Bacteroidales.Porphyromonadaceae.unclassified			-
Bacteria.Proteobacteria.Gammaproteobacteria.Alteromonadales.Alteromonadaceae.CandidatusEndobugula			-
Bacteria.Actinobacteria.Actinobacteria.Actinomycetales.Tsukamurellaceae			-
Bacteria.Proteobacteria.Gammaproteobacteria.Oceanospirillales.Oceanospirillaceae.Oleispira			-
Bacteria.Actinobacteria.Actinobacteria.Actinomycetales.Promicromonosporaceae.Xylanimicrobium			-
Bacteria.GN02.BD1_5.unclassified.unclassified.unclassified			-
Bacteria.Firmicutes.Clostridia.Clostridiales.Ruminococcaceae.Ethanoligenens			-
Bacteria.Proteobacteria.Alphaproteobacteria.Kiloniellales.unclassified.unclassified			-
Bacteria.Firmicutes.Clostridia.Clostridiales.Peptococcaceae.Peptococcus			-
Bacteria.Proteobacteria.Gammaproteobacteria.Oceanospirillales.HOC21			-
Bacteria.Actinobacteria.Acidimicrobiia.Acidimicrobiales.Microthrixaceae.unclassified			-
Bacteria.TM7.TM7_3.EW055.unclassified			-
Bacteria.Firmicutes.Bacilli.Bacillales.Planococcaceae.Solibacillus			-
Bacteria.Actinobacteria.Actinobacteria.Actinomycetales.Tsukamurellaceae.Tsukamurella			-
Bacteria.Bacteroidetes.Bacteroidia.Bacteroidales.Rikenellaceae	control	3.96168	8.2e-06
Bacteria.Proteobacteria.Gammaproteobacteria.Oceanospirillales.Halomonadaceae.Halomonas	case	2.68607	0.0307805
Bacteria.Firmicutes.Clostridia.MBA08.unclassified.unclassified			-
Bacteria.Actinobacteria.Actinobacteria.Actinomycetales.Dietziaceae.Dietzia			-
Bacteria.Proteobacteria.Betaproteobacteria.Methylophilales.Methylophilaceae.unclassified			-
Bacteria.Firmicutes.Clostridia.Clostridiales.EtOH8			-
Bacteria.Proteobacteria.Gammaproteobacteria.Aeromonadales			-
Bacteria.Actinobacteria.Coriobacteriia.Coriobacteriales.Coriobacteriaceae.unclassified			-
Bacteria.OP8.OP8_2.unclassified.unclassified.unclassified			-
Bacteria.Proteobacteria.Betaproteobacteria.Neisseriales.Neisseriaceae.unclassified			-
Bacteria.Proteobacteria.Gammaproteobacteria.Oceanospirillales.Halomonadaceae			-
Bacteria.Synergistetes.Synergistia.Synergistales.Synergistaceae.Cloacibacillus			0.0407349
Bacteria.Proteobacteria.Alphaproteobacteria.Rhodobacterales.Rhodobacteraceae.unclassified			-
Bacteria.Proteobacteria.Alphaproteobacteria.Rhodospirillales.Acetobacteraceae.Roseomonas			-
Bacteria.Spirochaetes.Spirochaetes.Spirochaetales.Spirochaetaceae.Treponema			-
Bacteria.Firmicutes.Erysipelotrichi.Erysipelotrichales.Erysipelotrichaceae.Sharpea			-
Bacteria.Proteobacteria.Gammaproteobacteria.Alteromonadales.Moritellaceae.Moritella			-
Bacteria.Actinobacteria.Actinobacteria.Bifidobacteriales.Bifidobacteriaceae.unclassified			-
Bacteria.Proteobacteria.Alphaproteobacteria.Rickettsiales.mitochondria.unclassified			-
Bacteria.Nitrospirae.Nitrospira			-
Bacteria.Firmicutes.Clostridia.Halanaerobiales.Halobacteroidaceae			-
Bacteria.Firmicutes.Clostridia.Clostridiales.Peptostreptococcaceae			-
Bacteria.Actinobacteria.Actinobacteria.Actinomycetales.Micrococcaceae.unclassified			-
Bacteria.Firmicutes.Clostridia.Clostridiales.Clostridiaceae.Caldanaerocella			-
Bacteria.Proteobacteria.Gammaproteobacteria.Vibrionales.Pseudoalteromonadaceae.Pseudoalteromonas	case	2.17871	0.0235943
Bacteria.Proteobacteria.Betaproteobacteria.MND1.unclassified.unclassified			-
Bacteria.Firmicutes.Clostridia.Clostridiales.Lachnospiraceae.Lachnobacterium			-
Bacteria.Bacteroidetes.Cytophagia.Cytophagales.Cyclobacteriaceae.unclassified			-
Bacteria.Chloroflexi.Anaerolineae			-
Bacteria.Proteobacteria.Gammaproteobacteria.Oceanospirillales			-
Bacteria.OP8.OP8_2.unclassified			-
Bacteria.Actinobacteria.Actinobacteria.Actinomycetales.Actinomycetaceae.N09			-
Bacteria.Firmicutes.Bacilli.Lactobacillales.unclassified.unclassified			-
Bacteria.Proteobacteria.Betaproteobacteria.Burkholderiales.Comamonadaceae.Methylibium			-
Bacteria.Bacteroidetes.Bacteroidia.Bacteroidales.Rikenellaceae.unclassified	control	3.96092	8.43e-06
Bacteria.TM7.TM7_3.CW040.unclassified			0.00010939
Bacteria.Actinobacteria.Actinobacteria.Actinomycetales.Brevibacteriaceae.Brevibacterium			-
Bacteria.Gemmatimonadetes.Gemmatimonadetes.Gemmatimonadales.unclassified			-
Bacteria.Bacteroidetes.Bacteroidia.Bacteroidales.SB_1.unclassified			-
Bacteria.Tenericutes.Mollicutes.Anaeroplasmatales			-
Bacteria.Proteobacteria.Epsilonproteobacteria.Campylobacterales.Helicobacteraceae.Flexispira			-
Bacteria.Actinobacteria.Actinobacteria.Actinomycetales.unclassified.unclassified			-
Bacteria.Proteobacteria.Betaproteobacteria.Neisseriales.Neisseriaceae.Neisseria			-
Bacteria.Firmicutes.Clostridia.Clostridiales.Veillonellaceae.Mitsuokella			-
Bacteria.Firmicutes.Clostridia.Clostridiales.Eubacteriaceae.Pseudoramibacter_Eubacterium			3.39e-05
Bacteria.Bacteroidetes.Bacteroidia.Bacteroidales.S24_7	control	3.04769	2.13e-08
Bacteria._Thermi_			-
Bacteria.Proteobacteria			-
Bacteria.Actinobacteria.Actinobacteria.Actinomycetales.Microbacteriaceae			-
Bacteria.Bacteroidetes.Bacteroidia.Bacteroidales.S24_7.unclassified	control	3.04766	2.13e-08
Bacteria.Actinobacteria.Actinobacteria.Actinomycetales.Micrococcaceae.Micrococcus			-
Bacteria.Firmicutes.Clostridia.Natranaerobiales.Anaerobrancaceae.unclassified			-
Bacteria.Firmicutes.Bacilli.Bacillales.Staphylococcaceae.Macrococcus			-
Bacteria.Proteobacteria.Gammaproteobacteria.Alteromonadales.125ds10			-
Bacteria.Firmicutes.Clostridia.Clostridiales._Tissierellaceae_.1_68			0.00203905
Bacteria.Proteobacteria.Epsilonproteobacteria.Campylobacterales.Helicobacteraceae.Helicobacter			-
Bacteria.Proteobacteria.Alphaproteobacteria.Rhodobacterales			-
Bacteria.Bacteroidetes.Bacteroidia.Bacteroidales.unclassified	control	2.91743	0.00561204
Bacteria.Proteobacteria.Betaproteobacteria.A21b.EB1003.unclassified			-
Bacteria.Firmicutes.Bacilli.Bacillales.Paenibacillaceae.Paenibacillus			-
Bacteria.Firmicutes.Bacilli.Bacillales.Paenibacillaceae.unclassified			-
Bacteria.Firmicutes.Clostridia.Clostridiales.Veillonellaceae.Succiniclasticum			-
Bacteria.Proteobacteria.Alphaproteobacteria.Rhizobiales.Bradyrhizobiaceae			-
Bacteria.Proteobacteria.Betaproteobacteria.Nitrosomonadales.Nitrosomonadaceae.unclassified			-
Bacteria.Proteobacteria.Gammaproteobacteria.Oceanospirillales.Endozoicimonaceae.unclassified			-
Bacteria.Firmicutes.Bacilli.Gemellales			-
Bacteria.Proteobacteria.Alphaproteobacteria.Sphingomonadales.Sphingomonadaceae.Kaistobacter			-
Bacteria.Proteobacteria.Gammaproteobacteria.Enterobacteriales.Enterobacteriaceae.Sodalis			-
Bacteria.Synergistetes.Synergistia.Synergistales.Synergistaceae.unclassified			-
Bacteria.Firmicutes.Erysipelotrichi.Erysipelotrichales.Erysipelotrichaceae.p_75_a5			-
Bacteria.Bacteroidetes.Cytophagia.Cytophagales.Cytophagaceae.Cytophaga			-
Bacteria.Proteobacteria.Alphaproteobacteria.Rhodobacterales.Hyphomonadaceae			-
Bacteria.Firmicutes.Clostridia.Clostridiales.Gracilibacteraceae.Gracilibacter			-
Bacteria.Actinobacteria.Coriobacteriia.Coriobacteriales.Coriobacteriaceae.Adlercreutzia			-
Bacteria.Cyanobacteria.Synechococcophycideae.Pseudanabaenales.Pseudanabaenaceae.Leptolyngbya			-
Bacteria.Proteobacteria.Gammaproteobacteria.Enterobacteriales.Enterobacteriaceae.unclassified			-
Bacteria.Firmicutes.Clostridia.Clostridiales._Mogibacteriaceae_.Mogibacterium			-
Bacteria.Synergistetes.Synergistia.Synergistales.Dethiosulfovibrionaceae.TG5			-
Bacteria.OP8.OP8_2			-
Bacteria.Chloroflexi.Anaerolineae.Caldilineales			-
Bacteria.Proteobacteria.Gammaproteobacteria.Pasteurellales.Pasteurellaceae.Haemophilus			-
Bacteria.Fusobacteria			-
Bacteria.Proteobacteria.Gammaproteobacteria.Oceanospirillales.Oceanospirillaceae.Amphritea			-
Bacteria.Firmicutes.Clostridia.Clostridiales.unclassified.unclassified			-
Bacteria.Bacteroidetes.Flavobacteriia.Flavobacteriales.Flavobacteriaceae.Salegentibacter			-
Bacteria.Firmicutes.Clostridia.Clostridiales.Peptococcaceae.unclassified			-
Bacteria.Proteobacteria.Gammaproteobacteria.Oceanospirillales.Oceanospirillaceae.Oceanospirillum			-
Bacteria.Verrucomicrobia._Spartobacteria_			-
Bacteria.Proteobacteria.Betaproteobacteria.Neisseriales.Neisseriaceae.Vogesella			-
Bacteria.Spirochaetes._Leptospirae_			-
Bacteria.Actinobacteria.Nitriliruptoria.Euzebyales.Euzebyaceae			-
Bacteria.Proteobacteria.Gammaproteobacteria.Alteromonadales.Alteromonadaceae.Cellvibrio			-
Bacteria.Proteobacteria.Deltaproteobacteria.Desulfovibrionales.Desulfohalobiaceae			-
Bacteria.Proteobacteria.Gammaproteobacteria.Xanthomonadales.Xanthomonadaceae			-
Bacteria.Actinobacteria.Actinobacteria.Actinomycetales.Nocardiopsaceae			-
Bacteria.Actinobacteria.Actinobacteria.Actinomycetales.Thermomonosporaceae.unclassified			-
Bacteria.Firmicutes.Bacilli.Gemellales.unclassified.unclassified			-
Bacteria.Tenericutes.Mollicutes.RF39			-
Bacteria.Tenericutes.RF3.ML615J_28			-
Bacteria.Proteobacteria.Gammaproteobacteria.Enterobacteriales.Enterobacteriaceae.Brenneria			-
Bacteria.Cyanobacteria.4C0d_2.YS2			-
Bacteria.Tenericutes.RF3			-
Bacteria.Bacteroidetes.Sphingobacteriia.Sphingobacteriales.Sphingobacteriaceae			-
Bacteria.Actinobacteria.OPB41.unclassified.unclassified.unclassified			-
Bacteria.Firmicutes.Bacilli.Bacillales.Planococcaceae.Rummeliibacillus			-
Bacteria.Chloroflexi.Anaerolineae.SJA_15			-
Bacteria.Bacteroidetes.Flavobacteriia.Flavobacteriales.unclassified.unclassified			-
Bacteria.Proteobacteria.Gammaproteobacteria.Alteromonadales._Chromatiaceae_.unclassified			-
Bacteria.Proteobacteria.Gammaproteobacteria.Xanthomonadales			-
Bacteria.Actinobacteria.Actinobacteria.Actinomycetales.Nocardioidaceae.Propionicimonas			-
Bacteria.Proteobacteria.Gammaproteobacteria.Enterobacteriales.Enterobacteriaceae.Morganella			-
Bacteria.Firmicutes.Clostridia.Clostridiales.Lachnospiraceae.Roseburia			-
Bacteria.Proteobacteria.Alphaproteobacteria.Rhodobacterales.Rhodobacteraceae			-
Bacteria.Proteobacteria.Gammaproteobacteria.Enterobacteriales.Enterobacteriaceae.Salmonella			-
Bacteria.Actinobacteria.Actinobacteria.Actinomycetales.Nocardiaceae.Nocardia			-
Bacteria.Firmicutes.Clostridia.Clostridiales.unclassified			-
Bacteria.Actinobacteria.Actinobacteria.Actinomycetales.Microbacteriaceae.Cryobacterium			-
Bacteria.Proteobacteria.Gammaproteobacteria.Vibrionales.Vibrionaceae.Aliivibrio			-
Bacteria.Actinobacteria.Actinobacteria.Actinomycetales.Actinomycetaceae.CandidatusAncillula			-
Bacteria.Acidobacteria._Chloracidobacteria_.RB41			-
Bacteria.Proteobacteria.Alphaproteobacteria.Rhizobiales.Beijerinckiaceae			-
Bacteria.Proteobacteria.Alphaproteobacteria.Rickettsiales.unclassified			-
Bacteria.Proteobacteria.Betaproteobacteria.Burkholderiales.Comamonadaceae.Simplicispira			-
Bacteria.Proteobacteria.Alphaproteobacteria.Rhizobiales.Hyphomicrobiaceae.Hyphomicrobium			-
Bacteria.Verrucomicrobia._Pedosphaerae_			-
Bacteria.Firmicutes.Bacilli.Bacillales.Bacillaceae.Natronobacillus			-
Bacteria.Actinobacteria.Acidimicrobiia			-
Bacteria.Bacteroidetes.Bacteroidia.Bacteroidales.unclassified.unclassified	control	2.89881	0.00561204
Bacteria.Proteobacteria.Alphaproteobacteria.Caulobacterales.Caulobacteraceae.Caulobacter			-
Bacteria.Actinobacteria.Actinobacteria.Actinomycetales.Streptomycetaceae.unclassified			-
Bacteria.Firmicutes.Bacilli.Bacillales.Planococcaceae.Kurthia			-
Bacteria.Firmicutes.Clostridia.Clostridiales.SBYG_4172			-
Bacteria.Firmicutes.Bacilli.Bacillales.Bacillaceae.Marinibacillus			-
Bacteria.Cyanobacteria	case	2.39769	0.0218037
Bacteria.TM6.SJA_4.unclassified.unclassified.unclassified			-
Bacteria.Actinobacteria.Actinobacteria.Actinomycetales.Microbacteriaceae.Curtobacterium			-
Bacteria.Actinobacteria.Actinobacteria.Actinomycetales.Microbacteriaceae.Cryocola			-
Bacteria.Cyanobacteria.Chloroplast	case	2.18892	0.0287667
Bacteria.Firmicutes.Clostridia.Clostridiales.Lachnospiraceae.Butyrivibrio			-
Bacteria.WS4.unclassified.unclassified.unclassified			-
Bacteria.Proteobacteria.Alphaproteobacteria.Caulobacterales.Caulobacteraceae			-
Bacteria.Cyanobacteria.Chloroplast.Streptophyta	case	2.19008	0.0207986
Bacteria.Proteobacteria.Alphaproteobacteria.Rhizobiales.Xanthobacteraceae.Labrys			-
Bacteria.Verrucomicrobia._Spartobacteria_._Chthoniobacterales_._Chthoniobacteraceae_			-
Archaea			0.0118988
Bacteria.Firmicutes.Clostridia.Natranaerobiales			-
Bacteria.Fusobacteria.Fusobacteriia			-
Bacteria.Cyanobacteria.Chloroplast.Streptophyta.unclassified	case	2.19008	0.0207986
Bacteria.Proteobacteria.Gammaproteobacteria.Oceanospirillales.Oceanospirillaceae.unclassified			-
Bacteria.Firmicutes.Clostridia.Clostridiales.Clostridiaceae.Caloramator			-
Bacteria.Firmicutes.Clostridia.Clostridiales.Veillonellaceae.Dialister			-
Bacteria.Synergistetes.Synergistia.Synergistales.unclassified			-
Bacteria.Proteobacteria.Gammaproteobacteria.Vibrionales.unclassified			-
Bacteria.Actinobacteria.Thermoleophilia.Gaiellales.Gaiellaceae			-
Bacteria.Proteobacteria.Alphaproteobacteria.RF32.unclassified			-
Bacteria.Actinobacteria.Actinobacteria.Actinomycetales.Sanguibacteraceae.Sanguibacter			-
Bacteria.Cyanobacteria.Chloroplast.Streptophyta.unclassified.unclassified	case	2.19008	0.0207986
Bacteria.Firmicutes.Clostridia.Clostridiales._Tissierellaceae_.WAL_1855D			0.0180748
Bacteria.Proteobacteria.Deltaproteobacteria.Bdellovibrionales			-
Bacteria.Proteobacteria.Deltaproteobacteria.Desulfobacterales.Nitrospinaceae.Nitrospina			-
Bacteria.Firmicutes	case	5.01268	1.24e-09
Bacteria.Actinobacteria.Actinobacteria.Actinomycetales.Actinomycetaceae.Mobiluncus	control	2.87051	0.0251328
Bacteria.Actinobacteria.Nitriliruptoria.Euzebyales.Euzebyaceae.Euzebya			-
Bacteria.Actinobacteria.Actinobacteria.Actinomycetales.Dermabacteraceae			-
Bacteria.OP8.OP8_2.unclassified.unclassified			-
Bacteria.TM6.SJA_4.unclassified.unclassified			-
Bacteria.Proteobacteria.Gammaproteobacteria.Aeromonadales.unclassified			-
Bacteria.Proteobacteria.Betaproteobacteria.Burkholderiales.unclassified.unclassified			-
Bacteria.Proteobacteria.Alphaproteobacteria.Rhizobiales.Bartonellaceae			-
Bacteria.Proteobacteria.Gammaproteobacteria.Alteromonadales.Psychromonadaceae.Psychromonas			-
Bacteria.Proteobacteria.Alphaproteobacteria.Caulobacterales			-
Bacteria.Firmicutes.Clostridia.Clostridiales.Peptococcaceae.Pelotomaculum			-
Bacteria.Bacteroidetes.Bacteroidia.Bacteroidales.RF16.unclassified			-
Bacteria.Firmicutes.Clostridia.Halanaerobiales.Halobacteroidaceae.unclassified			-
Bacteria.Proteobacteria.Gammaproteobacteria.Pasteurellales.unclassified			-
Bacteria.Proteobacteria.Alphaproteobacteria.RF32			-
Bacteria.Firmicutes.Bacilli.Lactobacillales.Lactobacillaceae	control	3.57033	0.0419167
Bacteria.Proteobacteria.Alphaproteobacteria.unclassified.unclassified.unclassified			-
Bacteria.Proteobacteria.Gammaproteobacteria.Alteromonadales			-
Bacteria.Tenericutes.Mollicutes.RF39.unclassified.unclassified			-
Bacteria.Firmicutes.Clostridia.Natranaerobiales.Anaerobrancaceae			-
Bacteria._Thermi_.Deinococci.Thermales			-
Bacteria.Acidobacteria.OS_K.unclassified.unclassified.unclassified			-
Bacteria.Firmicutes.Bacilli.Lactobacillales.Carnobacteriaceae			-
Bacteria.Tenericutes.Mollicutes.Anaeroplasmatales.Anaeroplasmataceae.unclassified			-
Bacteria.Actinobacteria.Actinobacteria.Actinomycetales.Dermacoccaceae.Dermacoccus			-
Bacteria.Actinobacteria.Actinobacteria.Bifidobacteriales.Bifidobacteriaceae.Bombiscardovia			-
Bacteria.Proteobacteria.Gammaproteobacteria.Enterobacteriales			-
Bacteria.Firmicutes.Clostridia.Clostridiales._Acidaminobacteraceae_.Fusibacter			-
Bacteria.Proteobacteria.Gammaproteobacteria.Chromatiales.unclassified			-
Bacteria.Actinobacteria.OPB41			-
Bacteria.Bacteroidetes.Flavobacteriia			-
Bacteria.Actinobacteria.Actinobacteria.Actinomycetales.Cellulomonadaceae.Oerskovia			-
Bacteria.Proteobacteria.Gammaproteobacteria.Oceanospirillales.Oleiphilaceae			-
Bacteria.Firmicutes.Clostridia.Clostridiales.Peptococcaceae.Desulfitobacter			-
Bacteria.Actinobacteria.Actinobacteria.Actinomycetales.Actinomycetaceae			-
Bacteria.Cyanobacteria.Synechococcophycideae			-
Bacteria.Firmicutes.Bacilli.Bacillales.Staphylococcaceae.Staphylococcus			-
Bacteria.Nitrospirae			-
Bacteria.Actinobacteria.Actinobacteria.Bifidobacteriales			-
Bacteria.Proteobacteria.Betaproteobacteria.Thiobacterales.unclassified			-
Bacteria.Firmicutes.Clostridia.Clostridiales.Ruminococcaceae.unclassified			-
Bacteria.Bacteroidetes.Bacteroidia.Bacteroidales.Bacteroidaceae.BF311			-
Bacteria.Firmicutes.Clostridia.unclassified			-
Bacteria.Bacteroidetes._Saprospirae_			-
Bacteria.Proteobacteria.Gammaproteobacteria.Pasteurellales.Pasteurellaceae.unclassified			-
Bacteria.TM6.SBRH58			-
Bacteria.Actinobacteria.Actinobacteria.Actinomycetales.Micrococcaceae.Kocuria	control	3.12794	0.0251328
Bacteria.Synergistetes.Synergistia.Synergistales.Synergistaceae			-
Bacteria.Actinobacteria.Actinobacteria.Actinomycetales.Geodermatophilaceae.Geodermatophilus			-
Bacteria.Proteobacteria.Alphaproteobacteria.Rickettsiales.unclassified.unclassified			-
Bacteria.Proteobacteria.Gammaproteobacteria.Vibrionales.Vibrionaceae.unclassified			-
Bacteria.Proteobacteria.Alphaproteobacteria.Rhizobiales.Phyllobacteriaceae.Defluvibacter			-
Bacteria.Proteobacteria.Gammaproteobacteria.Oceanospirillales.Hahellaceae			-
Bacteria.Firmicutes.Clostridia.Clostridiales.Gracilibacteraceae.Lutispora			-
Bacteria.Firmicutes.Bacilli.Bacillales.Planococcaceae.Lysinibacillus			-
Bacteria.Bacteroidetes.Bacteroidia.Bacteroidales._Odoribacteraceae_.Butyricimonas	control	2.78682	0.00311849
Bacteria.Actinobacteria.Actinobacteria.Actinomycetales.Dermabacteraceae.unclassified			-
Bacteria.Firmicutes.Bacilli.Lactobacillales.Carnobacteriaceae.Carnobacterium			-
Bacteria.Actinobacteria.Actinobacteria.Bifidobacteriales.Bifidobacteriaceae.Gardnerella			-
Bacteria.Firmicutes.Clostridia.Clostridiales.Clostridiaceae.Clostridiisalibacter			-
Bacteria.Bacteroidetes.Bacteroidia.Bacteroidales._Odoribacteraceae_.Odoribacter	control	2.60991	0.0335029
Bacteria.Cyanobacteria.4C0d_2			-
Bacteria.Bacteroidetes.Sphingobacteriia.Sphingobacteriales.Sphingobacteriaceae.Pedobacter			-
Bacteria.Proteobacteria.Gammaproteobacteria.Pasteurellales.Pasteurellaceae.Chelonobacter			-
Bacteria.Gemmatimonadetes			-
Bacteria.Proteobacteria.Gammaproteobacteria.Enterobacteriales.Enterobacteriaceae.Dickeya			0.000842223
Bacteria.Bacteroidetes.Bacteroidia.Bacteroidales._Paraprevotellaceae_			-
Bacteria.Proteobacteria.Gammaproteobacteria.Enterobacteriales.Enterobacteriaceae.Enterobacter			-
Bacteria.Proteobacteria.Alphaproteobacteria.Rhizobiales.Xanthobacteraceae			-
Bacteria.Actinobacteria.Actinobacteria.Actinomycetales.Cellulomonadaceae.unclassified			-
Bacteria.Proteobacteria.Betaproteobacteria.unclassified			-
Bacteria.Firmicutes.Bacilli.Bacillales.Bacillaceae.unclassified			-
Bacteria.Bacteroidetes.Bacteroidia.Bacteroidales._Paraprevotellaceae_.Paraprevotella			-
Bacteria.Actinobacteria.Actinobacteria.Actinomycetales.Nocardioidaceae.Aeromicrobium			-
Bacteria.Proteobacteria.Betaproteobacteria.Rhodocyclales.Rhodocyclaceae.Methyloversatilis			-
Bacteria.Proteobacteria.Alphaproteobacteria.Rhizobiales.Bradyrhizobiaceae.Bradyrhizobium			-
Bacteria.Actinobacteria.Actinobacteria.Actinomycetales.Microbacteriaceae.Salinibacterium			-
Bacteria.Bacteroidetes.Bacteroidia.Bacteroidales.Marinilabiaceae.unclassified			-
Bacteria.Firmicutes.Clostridia.Clostridiales.Syntrophomonadaceae			-
Bacteria.Proteobacteria.Deltaproteobacteria.Bdellovibrionales.Bdellovibrionaceae			-
Bacteria.Actinobacteria.Actinobacteria.Actinomycetales.Dermabacteraceae.Brachybacterium			-
Bacteria.Actinobacteria.Actinobacteria.Actinomycetales.Glycomycetaceae			-
Bacteria.Fusobacteria.Fusobacteriia.Fusobacteriales.Fusobacteriaceae.Fusobacterium			-
Bacteria.Proteobacteria.Betaproteobacteria.Nitrosomonadales.Nitrosomonadaceae			-
Bacteria.Proteobacteria.Alphaproteobacteria.Rhizobiales.Brucellaceae.Pseudochrobactrum			-
Bacteria.Proteobacteria.Gammaproteobacteria.Pasteurellales.Pasteurellaceae.Aggregatibacter			-
Bacteria.Firmicutes.Clostridia.Clostridiales._Tissierellaceae_.Peptoniphilus			0.0467099
Bacteria.Proteobacteria.Alphaproteobacteria.Rhizobiales.Rhizobiaceae.Kaistia			-
Bacteria.Bacteroidetes.Cytophagia.Cytophagales			-
Bacteria.Chloroflexi.Thermomicrobia.JG30_KF_CM45			-
Bacteria.Tenericutes.Mollicutes.Mycoplasmatales.Mycoplasmataceae			-
Bacteria.Firmicutes.Bacilli.Lactobacillales.Streptococcaceae.unclassified	case	2.30238	0.0462042
Bacteria.Firmicutes.Clostridia.Clostridiales.Veillonellaceae.Phascolarctobacterium			-
Bacteria.Fusobacteria.Fusobacteriia.Fusobacteriales.Fusobacteriaceae.Propionigenium			-
Bacteria.Actinobacteria.Actinobacteria.Actinomycetales.Micromonosporaceae.Pilimelia			-
Bacteria.Firmicutes.Bacilli.Lactobacillales.Aerococcaceae.unclassified			-
Bacteria.FCPU426			-
Bacteria.Bacteroidetes.Flavobacteriia.Flavobacteriales._Weeksellaceae_.Wautersiella			-
Bacteria.Proteobacteria.Alphaproteobacteria.Rhizobiales.Bradyrhizobiaceae.Bosea			-
Bacteria.Proteobacteria.Gammaproteobacteria.Alteromonadales.HTCC2188			-
Bacteria.Chloroflexi.Thermomicrobia.JG30_KF_CM45.unclassified			-
Bacteria.Proteobacteria.Gammaproteobacteria.Vibrionales.unclassified.unclassified			-
Bacteria.Proteobacteria.Betaproteobacteria.SC_I_84.unclassified.unclassified			-
Bacteria.Proteobacteria.Betaproteobacteria.Thiobacterales.unclassified.unclassified			-
Bacteria.Bacteroidetes.Bacteroidia.Bacteroidales._Paraprevotellaceae_._Prevotella_			-
Bacteria.Proteobacteria.Gammaproteobacteria.Alteromonadales.Idiomarinaceae.unclassified			-
Bacteria.Proteobacteria.Gammaproteobacteria.HTCC2188.unclassified			-
Bacteria.Proteobacteria.Deltaproteobacteria.Desulfovibrionales.Desulfohalobiaceae.Desulfovermiculus			-
Bacteria.Firmicutes.Clostridia	case	5.00166	5.1e-09
Bacteria.Acidobacteria.OS_K.unclassified			-
Bacteria.Proteobacteria.Betaproteobacteria.Rhodocyclales			-
Bacteria.Actinobacteria.Actinobacteria.Actinomycetales.Mycobacteriaceae			-
Bacteria.Proteobacteria.Deltaproteobacteria.Desulfobacterales			-
Bacteria.Proteobacteria.Zetaproteobacteria			-
Bacteria.Actinobacteria.Actinobacteria.Actinomycetales.Pseudonocardiaceae.Amycolatopsis			-
Bacteria.Proteobacteria.Deltaproteobacteria.Desulfuromonadales.Geobacteraceae.Geobacter			-
Bacteria.Proteobacteria.Gammaproteobacteria.Thiohalorhabdales.Thiohalorhabdaceae			-
Bacteria.Proteobacteria.Betaproteobacteria.A21b.UD5			-
Bacteria.Proteobacteria.Gammaproteobacteria.Pasteurellales.Pasteurellaceae.Mannheimia			-
Bacteria.Proteobacteria.Gammaproteobacteria.Vibrionales.Vibrionaceae.Enterovibrio			-
Bacteria.Proteobacteria.Gammaproteobacteria.Xanthomonadales.Xanthomonadaceae.unclassified			-
Bacteria.Tenericutes.Mollicutes.Mycoplasmatales.Mycoplasmataceae.Ureaplasma			-
Bacteria.Proteobacteria.Gammaproteobacteria.Enterobacteriales.Enterobacteriaceae.Proteus			-
Bacteria.Nitrospirae.Nitrospira.Nitrospirales._Thermodesulfovibrionaceae_.LCP_6			-
Bacteria.Firmicutes.Bacilli.Lactobacillales.Aerococcaceae.Abiotrophia			-
Bacteria.Proteobacteria.Gammaproteobacteria			-
Bacteria.Proteobacteria.Gammaproteobacteria.Alteromonadales.Ferrimonadaceae			-
Bacteria.Actinobacteria.Actinobacteria			-
Bacteria.Cyanobacteria.Synechococcophycideae.Pseudanabaenales			-
Bacteria.Proteobacteria.Betaproteobacteria.Neisseriales.Neisseriaceae.Chromobacterium			-
Bacteria.Firmicutes.Erysipelotrichi.Erysipelotrichales.Erysipelotrichaceae.Erysipelothrix			-
Bacteria.Proteobacteria.Gammaproteobacteria.Enterobacteriales.Enterobacteriaceae.Plesiomonas			-
Bacteria.Firmicutes.Clostridia.Clostridiales	case	5.00167	4.92e-09
Bacteria.Actinobacteria.Actinobacteria.Actinomycetales.Cellulomonadaceae			-
Bacteria.Firmicutes.Bacilli.Bacillales.Listeriaceae.unclassified			-
Bacteria.Firmicutes.Clostridia.Clostridiales.Lachnospiraceae.Pseudobutyrivibrio			0.0470279
Bacteria.Firmicutes.Bacilli.Bacillales._Exiguobacteraceae_			-
Bacteria.TM6.SBRH58.unclassified			-
Bacteria.Firmicutes.Clostridia.Clostridiales._Tissierellaceae_	control	2.06245	0.0317512
Bacteria._Thermi_.Deinococci.Thermales.Thermaceae			-
Bacteria.Actinobacteria.Nitriliruptoria			-
Bacteria.Firmicutes.Bacilli.Lactobacillales.Carnobacteriaceae.unclassified			-
Bacteria.Firmicutes.Clostridia.Clostridiales.Veillonellaceae.Selenomonas			-
Bacteria.Bacteroidetes.Sphingobacteriia.Sphingobacteriales.unclassified.unclassified			-
Bacteria.Firmicutes.Clostridia.Clostridiales.Clostridiaceae.Alkaliphilus			-
Bacteria.Firmicutes.Clostridia.Clostridiales.Ruminococcaceae.Faecalibacterium			-
Bacteria.Proteobacteria.Gammaproteobacteria.Enterobacteriales.Enterobacteriaceae.Citrobacter			-
Bacteria.Acidobacteria			-
Bacteria.Nitrospirae.Nitrospira.Nitrospirales.unclassified.unclassified			-
Bacteria.Verrucomicrobia._Pedosphaerae_.unclassified.unclassified			-
Bacteria.Proteobacteria.Betaproteobacteria.Procabacteriales			-
Bacteria.Actinobacteria.Actinobacteria.Actinomycetales.Propionibacteriaceae.Luteococcus			-
Bacteria.Proteobacteria.Gammaproteobacteria.Aeromonadales.Succinivibrionaceae.Succinivibrio			-
Bacteria.Bacteroidetes.Bacteroidia.Bacteroidales._Paraprevotellaceae_.CF231	control	2.71216	4.91e-05
Bacteria.Firmicutes.Clostridia.Clostridiales.Christensenellaceae	control	2.84137	5.14e-05
Bacteria.WPS_2.unclassified.unclassified.unclassified			-
Bacteria.Firmicutes.Bacilli.Lactobacillales.Enterococcaceae.Vagococcus			-
Bacteria.Cyanobacteria.Chloroplast.unclassified.unclassified			-
Bacteria.Nitrospirae.Nitrospira.Nitrospirales._Thermodesulfovibrionaceae_			-
Bacteria.Synergistetes.Synergistia.Synergistales.Dethiosulfovibrionaceae.unclassified			-
Bacteria.Proteobacteria.Betaproteobacteria.Burkholderiales.Burkholderiaceae.Salinispora			-
Bacteria.Proteobacteria.Gammaproteobacteria.Oceanospirillales.Oceanospirillaceae			-
Bacteria.Proteobacteria.Gammaproteobacteria.Alteromonadales.Alteromonadaceae.Glaciecola			-
Bacteria.Firmicutes.Bacilli.Lactobacillales.Lactobacillaceae.unclassified			-
Bacteria.Bacteroidetes.Sphingobacteriia.Sphingobacteriales.Sphingobacteriaceae.unclassified			-
Bacteria.Synergistetes.Synergistia.Synergistales			-
Bacteria.Actinobacteria.Actinobacteria.Actinomycetales.Actinomycetaceae.Arcanobacterium			-
Bacteria.Proteobacteria.Gammaproteobacteria.Alteromonadales.Psychromonadaceae.unclassified			-
Bacteria.TM6			-
Bacteria.Proteobacteria.Betaproteobacteria.Burkholderiales.Oxalobacteraceae.Polynucleobacter			-
Bacteria.Proteobacteria.Epsilonproteobacteria.Campylobacterales.Campylobacteraceae.unclassified			-
Bacteria.Proteobacteria.Gammaproteobacteria.Alteromonadales.Colwelliaceae.unclassified			-
Bacteria.Chloroflexi.Anaerolineae.Caldilineales.Caldilineaceae			-
Bacteria.Firmicutes.Clostridia.Clostridiales.Lachnospiraceae._Ruminococcus_			-
Bacteria.Proteobacteria.Gammaproteobacteria.Alteromonadales.unclassified			-
Bacteria.Firmicutes.Clostridia.MBA08.unclassified			-
Bacteria.Proteobacteria.Deltaproteobacteria.Spirobacillales.unclassified			-
Bacteria.Actinobacteria.Actinobacteria.Actinomycetales.Rarobacteraceae			-
Bacteria.Actinobacteria.Actinobacteria.Actinomycetales.Nocardioidaceae.unclassified			-
Bacteria.Bacteroidetes._Saprospirae_._Saprospirales_			-
Bacteria.Proteobacteria.Gammaproteobacteria.Chromatiales			-
Bacteria.Actinobacteria.Actinobacteria.Actinomycetales.Yaniellaceae			-
Bacteria.Proteobacteria.Gammaproteobacteria.Enterobacteriales.Enterobacteriaceae			-
Bacteria.Actinobacteria.Actinobacteria.Actinomycetales.Nocardioidaceae			-
Bacteria.Cyanobacteria.Chloroplast.unclassified			-
Bacteria.Proteobacteria.Gammaproteobacteria.Pseudomonadales.Moraxellaceae.Psychrobacter			-
Bacteria.Firmicutes.Bacilli.Bacillales.Bacillaceae.Virgibacillus			-
Bacteria.Firmicutes.Clostridia.Clostridiales.Christensenellaceae.unclassified	control	2.83222	0.0019639
Bacteria.Firmicutes.Clostridia.Clostridiales.Clostridiaceae	case	3.23288	0.00412232
Bacteria.Bacteroidetes.Bacteroidia.Bacteroidales.Bacteroidaceae.Bacteroides	control	4.91558	1.68e-08
Bacteria.Firmicutes.Clostridia.Clostridiales._Tissierellaceae_.Sedimentibacter			-
Bacteria.Firmicutes.Bacilli.Turicibacterales.Turicibacteraceae.Turicibacter			-
Bacteria.Firmicutes.Clostridia.Clostridiales.Dehalobacteriaceae	control	2.19848	0.0292943
Archaea.Euryarchaeota			0.0118988
Bacteria.Proteobacteria.Alphaproteobacteria.RF32.unclassified.unclassified			-
Bacteria.Proteobacteria.Alphaproteobacteria.Rhodospirillales.Rhodospirillaceae.Azospirillum			-
Bacteria.Firmicutes.Bacilli.Turicibacterales			-
Bacteria.Bacteroidetes.Bacteroidia.Bacteroidales.p_2534_18B5			-
Bacteria.Tenericutes.Mollicutes.Anaeroplasmatales.Anaeroplasmataceae			-
Bacteria.Actinobacteria.Actinobacteria.Actinomycetales.Actinomycetaceae.Actinomyces			-
Bacteria.Firmicutes.Clostridia.Halanaerobiales			-
Bacteria.Actinobacteria.Thermoleophilia.Gaiellales.Gaiellaceae.unclassified			-
Bacteria.Proteobacteria.Gammaproteobacteria.Enterobacteriales.Enterobacteriaceae.Arsenophonus			-
Bacteria.Spirochaetes._Leptospirae_._Leptospirales_			-
Bacteria.Actinobacteria.Acidimicrobiia.Acidimicrobiales			-
Bacteria.Actinobacteria.Actinobacteria.Actinomycetales.Thermomonosporaceae			-
Bacteria.Proteobacteria.Gammaproteobacteria.Alteromonadales._Chromatiaceae_			-
Bacteria.Bacteroidetes.Bacteroidia.Bacteroidales.Porphyromonadaceae.Dysgonomonas	control	2.6289	0.00267014
Bacteria.Firmicutes.Clostridia.Clostridiales.Clostridiaceae.Proteiniclasticum			-
Bacteria.Firmicutes.Clostridia.Clostridiales.Lachnospiraceae	case	4.59257	0.000865504
Bacteria.Spirochaetes.Spirochaetes.Spirochaetales			-
Bacteria.Proteobacteria.Betaproteobacteria.Burkholderiales.Oxalobacteraceae.unclassified			-
Bacteria.Proteobacteria.Gammaproteobacteria.unclassified.unclassified			-
Bacteria.Proteobacteria.Betaproteobacteria.Burkholderiales.Comamonadaceae.Roseateles			-
Bacteria.Proteobacteria.Epsilonproteobacteria.Campylobacterales.Campylobacteraceae.Arcobacter			-
Bacteria.Chloroflexi.Anaerolineae.Anaerolineales.Anaerolinaceae			-
Bacteria.Proteobacteria.Alphaproteobacteria.Sphingomonadales.Sphingomonadaceae			-
Bacteria.Firmicutes.Bacilli.Bacillales.Thermoactinomycetaceae.unclassified			-
Bacteria.TM7.TM7_3.CW040.F16.unclassified			-
Bacteria.Proteobacteria.Alphaproteobacteria.Sphingomonadales.unclassified.unclassified			-
Bacteria.Firmicutes.Bacilli.Bacillales.Planococcaceae			-
Bacteria.Actinobacteria.Actinobacteria.Actinomycetales.Intrasporangiaceae.Tetrasphaera			-
Bacteria.FCPU426.unclassified.unclassified.unclassified.unclassified			-
Bacteria.TM7.TM7_3.CW040			2.61e-05
Bacteria.Bacteroidetes.Bacteroidia.Bacteroidales.SB_1			-
Bacteria.Actinobacteria.Actinobacteria.Actinomycetales.Corynebacteriaceae.Corynebacterium			-
Bacteria.Proteobacteria.Gammaproteobacteria.Enterobacteriales.Enterobacteriaceae.Erwinia			-
Bacteria.FCPU426.unclassified.unclassified			-
Bacteria.Bacteroidetes.Flavobacteriia.Flavobacteriales.Flavobacteriaceae.Capnocytophaga			-
Bacteria.Proteobacteria.Betaproteobacteria.Burkholderiales.Oxalobacteraceae.Janthinobacterium			-
Bacteria.Proteobacteria.Zetaproteobacteria.Mariprofundales			-
Bacteria.Bacteroidetes.Flavobacteriia.Flavobacteriales.Cryomorphaceae.unclassified			-
Bacteria.Proteobacteria.Alphaproteobacteria.Rhizobiales.Xanthobacteraceae.unclassified			-
Bacteria.Proteobacteria.Gammaproteobacteria.Enterobacteriales.Enterobacteriaceae.CandidatusPhlomobacter			-
Bacteria.Bacteroidetes.Bacteroidia.Bacteroidales.Porphyromonadaceae.Paludibacter	control	2.84701	0.0327728
Bacteria.Firmicutes.Clostridia.Clostridiales.Lachnospiraceae.unclassified	case	4.00817	0.0177505
Bacteria.Actinobacteria.Acidimicrobiia.Acidimicrobiales.Microthrixaceae			-
Bacteria.Proteobacteria.Alphaproteobacteria.Rhizobiales.Phyllobacteriaceae.Mesorhizobium			-
Bacteria.Firmicutes.Clostridia.Clostridiales._Tissierellaceae_.Helcococcus			-
Bacteria.Chlamydiae			-
Bacteria.Proteobacteria.Betaproteobacteria.Neisseriales.Neisseriaceae.Conchiformibius			-
Bacteria.Proteobacteria.Gammaproteobacteria.Enterobacteriales.Enterobacteriaceae.Photorhabdus			-
Bacteria.Firmicutes.Bacilli.Lactobacillales.Leuconostocaceae			0.000113867
Bacteria.Fusobacteria.Fusobacteriia.Fusobacteriales.Leptotrichiaceae			-
Bacteria.Bacteroidetes.Bacteroidia.Bacteroidales.Rikenellaceae.PW3			-
Bacteria.Actinobacteria.Actinobacteria.Actinomycetales.Bogoriellaceae.Georgenia			-
Bacteria.Actinobacteria.Actinobacteria.Actinomycetales.Dermatophilaceae			-
Bacteria.Bacteroidetes.Bacteroidia.Bacteroidales.Marinilabiaceae			-
Bacteria.Acidobacteria.OS_K.unclassified.unclassified			-
Bacteria.Proteobacteria.Gammaproteobacteria.Pasteurellales			-
Bacteria.Proteobacteria.Alphaproteobacteria.Rhizobiales.Phyllobacteriaceae.unclassified			-
Bacteria.Bacteroidetes.Bacteroidia.Bacteroidales.Porphyromonadaceae.Parabacteroides	control	3.82372	1.19e-08
Bacteria.Proteobacteria.Gammaproteobacteria.Alteromonadales.125ds10.unclassified			-
Bacteria.Firmicutes.Clostridia.Clostridiales._Tissierellaceae_.Gallicola			-
Bacteria.Proteobacteria.Alphaproteobacteria.Kiloniellales			-
Bacteria.Bacteroidetes.Bacteroidia.Bacteroidales.Rikenellaceae.AF12	control	2.59945	0.0270938
Bacteria.Firmicutes.Bacilli.Lactobacillales.unclassified			-
Bacteria.Firmicutes.Clostridia.Clostridiales._Mogibacteriaceae_.Anaerovorax			-
Bacteria.Firmicutes.Erysipelotrichi.Erysipelotrichales.Erysipelotrichaceae.unclassified			-
Bacteria.Firmicutes.Clostridia.Clostridiales.Peptococcaceae			-
Bacteria.TM7.TM7_3.I025			-
Bacteria.WS4.unclassified.unclassified			-
Bacteria.Actinobacteria.Rubrobacteria			-
Bacteria.WPS_2.unclassified.unclassified.unclassified.unclassified			-
Bacteria.Bacteroidetes.Bacteroidia.Bacteroidales.Rikenellaceae.Rikenella	control	2.08359	0.000789247
Bacteria.Firmicutes.Bacilli.Lactobacillales.Enterococcaceae			-
Bacteria.Firmicutes.Bacilli.Bacillales.Listeriaceae			-
Bacteria.Actinobacteria.Actinobacteria.Bifidobacteriales.Bifidobacteriaceae.Alloscardovia			-
Bacteria.Actinobacteria.Actinobacteria.Actinomycetales.Actinomycetaceae.unclassified			-
Bacteria.Actinobacteria.Actinobacteria.Actinomycetales.Micrococcaceae			-
Bacteria.Proteobacteria.Alphaproteobacteria.Rhodospirillales.Acetobacteraceae.unclassified			-
Bacteria.Firmicutes.Clostridia.Clostridiales.Clostridiaceae.Sarcina			-
Bacteria.Cyanobacteria.4C0d_2.YS2.unclassified.unclassified			-
Bacteria.Tenericutes.Mollicutes.RF39.unclassified			-
Bacteria.Actinobacteria.Acidimicrobiia.Acidimicrobiales.unclassified			-
Bacteria.TM7.TM7_3.Blgi18.unclassified			-
Bacteria.Proteobacteria.Gammaproteobacteria.HTCC2188			-
Bacteria.Tenericutes.RF3.ML615J_28.unclassified.unclassified			-
Bacteria.Firmicutes.Bacilli.Bacillales.Staphylococcaceae.unclassified			-
Bacteria.Acidobacteria._Chloracidobacteria_			-
Bacteria.Firmicutes.Clostridia.Clostridiales.Veillonellaceae.unclassified	case	3.04222	0.0115336
Bacteria.Firmicutes.Clostridia.SHA_98	control	2.15086	0.0251328
Bacteria.Proteobacteria.Deltaproteobacteria.Spirobacillales			-
Bacteria.Firmicutes.Erysipelotrichi.Erysipelotrichales.Erysipelotrichaceae.Holdemania			0.0181608
Bacteria.Firmicutes.Clostridia.Halanaerobiales.Halobacteroidaceae.Halanaerobacter			-
Bacteria.Proteobacteria.Betaproteobacteria.Burkholderiales.Comamonadaceae.Leptothrix			-
Bacteria.Proteobacteria.Gammaproteobacteria.Legionellales.Legionellaceae			-
Bacteria.Firmicutes.Bacilli.Lactobacillales.Lactobacillaceae.Pediococcus			-
Bacteria.Actinobacteria.Actinobacteria.Actinomycetales.Tsukamurellaceae.unclassified			-
Bacteria.Proteobacteria.Gammaproteobacteria.Thiotrichales.Thiotrichaceae			-
Bacteria.Firmicutes.Bacilli			-
Bacteria.Firmicutes.Erysipelotrichi.Erysipelotrichales.Erysipelotrichaceae.cc_115			-
Bacteria.Firmicutes.Bacilli.Bacillales.Staphylococcaceae.Jeotgalicoccus			-
Bacteria.Lentisphaerae			0.023523
Bacteria.Proteobacteria.Deltaproteobacteria.Desulfuromonadales			-
Bacteria.Proteobacteria.Betaproteobacteria.Burkholderiales.Comamonadaceae.unclassified			-
Bacteria.Firmicutes.Bacilli.Lactobacillales.Aerococcaceae			-
Bacteria.Proteobacteria.Alphaproteobacteria.Rhizobiales.Bartonellaceae.unclassified			-
Bacteria._Thermi_.Deinococci.Deinococcales.Deinococcaceae			-
Bacteria.Proteobacteria.Betaproteobacteria.Burkholderiales.unclassified			-
Bacteria.Proteobacteria.Alphaproteobacteria.Sphingomonadales			-
Bacteria.TM7.TM7_3.CW040.F16			-
Bacteria.Proteobacteria.Alphaproteobacteria.Kiloniellales.unclassified			-
Bacteria.Proteobacteria.Deltaproteobacteria.Spirobacillales.unclassified.unclassified			-
Bacteria.Chloroflexi.Anaerolineae.Anaerolineales.Anaerolinaceae.SHD_231			-
Bacteria.Proteobacteria.Alphaproteobacteria.Rhizobiales.Aurantimonadaceae			-
Bacteria.Firmicutes.Clostridia.Clostridiales.Veillonellaceae.Veillonella			-
Bacteria.Proteobacteria.Alphaproteobacteria.Sphingomonadales.Sphingomonadaceae.Novosphingobium			-
Bacteria.Bacteroidetes.Bacteroidia.Bacteroidales.Prevotellaceae			-
Bacteria.Tenericutes			-
Bacteria.Firmicutes.Clostridia.SHA_98.unclassified	control	2.28425	0.0251328
Bacteria.SR1.unclassified			-
Bacteria.Actinobacteria.MB_A2_108.0319_7L14.unclassified.unclassified			-
Bacteria.Firmicutes.Clostridia.SHA_98.unclassified.unclassified	control	2.22991	0.0251328
Bacteria.Firmicutes.Erysipelotrichi.Erysipelotrichales.Erysipelotrichaceae.PSB_M_3			-
Bacteria.Proteobacteria.Betaproteobacteria.Burkholderiales.Burkholderiaceae.Burkholderia			-
Bacteria.Synergistetes.Synergistia			-
Bacteria.WS4.unclassified			-
Bacteria.Proteobacteria.Gammaproteobacteria.unclassified			-
Bacteria.Proteobacteria.Gammaproteobacteria.Cardiobacteriales.Cardiobacteriaceae			-
Bacteria.Actinobacteria.Thermoleophilia			-
Bacteria.Proteobacteria.Alphaproteobacteria.Sphingomonadales.Erythrobacteraceae.unclassified			-
Bacteria.Proteobacteria.Betaproteobacteria.Burkholderiales.Comamonadaceae.Comamonas			-
Bacteria.Bacteroidetes.Bacteroidia.Bacteroidales.RF16			-
Bacteria.Nitrospirae.Nitrospira.Nitrospirales._Thermodesulfovibrionaceae_.DCE29			-
Bacteria.Firmicutes.Clostridia.Clostridiales._Tissierellaceae_.GW_34			-
Bacteria.Actinobacteria.Actinobacteria.Actinomycetales.Nocardiopsaceae.Nocardiopsis			-
Bacteria.Firmicutes.Erysipelotrichi	case	3.58484	0.0464306
Bacteria.GN02.BD1_5			-
Bacteria.Firmicutes.Erysipelotrichi.Erysipelotrichales	case	3.58484	0.0464306
Bacteria.TM6.SBRH58.unclassified.unclassified			-
Bacteria.Firmicutes.Bacilli.Bacillales.Planococcaceae.Viridibacillus			-
Bacteria.Proteobacteria.Betaproteobacteria.Thiobacterales			-
Bacteria.Bacteroidetes.Bacteroidia.Bacteroidales._Barnesiellaceae_.unclassified			-
Bacteria.Actinobacteria.Actinobacteria.Actinomycetales.unclassified			-
Bacteria._Thermi_.Deinococci.Deinococcales.Deinococcaceae.Deinococcus			-
Bacteria.Cyanobacteria.Chloroplast.unclassified.unclassified.unclassified			-
Bacteria.Proteobacteria.Gammaproteobacteria.Cardiobacteriales			-
Bacteria.Lentisphaerae._Lentisphaeria_.Victivallales.Victivallaceae.unclassified			0.023523
Bacteria.Actinobacteria.Actinobacteria.Actinomycetales.Intrasporangiaceae.Serinicoccus			-
Bacteria.Firmicutes.Erysipelotrichi.Erysipelotrichales.Erysipelotrichaceae	case	3.58484	0.0464306
Bacteria.Proteobacteria.Betaproteobacteria.unclassified.unclassified			-
Bacteria.Firmicutes.Clostridia.Clostridiales.Clostridiaceae.unclassified			-
Bacteria.Acidobacteria._Chloracidobacteria_.RB41.Ellin6075			-
Bacteria.Firmicutes.Clostridia.Clostridiales.Veillonellaceae.Megamonas			-
Bacteria.Gemmatimonadetes.Gemmatimonadetes.Gemmatimonadales			-
Bacteria.Actinobacteria.Rubrobacteria.Rubrobacterales			-
Bacteria.Proteobacteria.Betaproteobacteria.Burkholderiales.Burkholderiaceae.Lautropia			-
Bacteria.Proteobacteria.Alphaproteobacteria.Caulobacterales.Caulobacteraceae.unclassified			-
Bacteria.Firmicutes.Clostridia.Clostridiales.Peptococcaceae.Desulfosporosinus			-
Bacteria.Synergistetes.Synergistia.Synergistales.unclassified.unclassified			-
Bacteria.Lentisphaerae._Lentisphaeria_.Victivallales.Victivallaceae			0.023523
Archaea.Euryarchaeota.Methanobacteria			0.0118988
Bacteria.Gemmatimonadetes.Gemm_1.unclassified.unclassified			-
Bacteria.Actinobacteria.Actinobacteria.Actinomycetales.Microbacteriaceae.Frigoribacterium			-
Bacteria.Actinobacteria.Coriobacteriia.Coriobacteriales.Coriobacteriaceae.Slackia			-
Bacteria.Proteobacteria.Betaproteobacteria.unclassified.unclassified.unclassified			-
Bacteria.Fusobacteria.Fusobacteriia.Fusobacteriales.Leptotrichiaceae.Leptotrichia			-
Bacteria.Firmicutes.Clostridia.Clostridiales.Peptostreptococcaceae.Peptostreptococcus			-
Bacteria.Actinobacteria.Actinobacteria.Actinomycetales.Micromonosporaceae.unclassified			-
Bacteria.Proteobacteria.Betaproteobacteria.Rhodocyclales.Rhodocyclaceae.Dechloromonas			-
Bacteria.Actinobacteria.Actinobacteria.Actinomycetales.Nocardiaceae			-
Bacteria.Proteobacteria.Gammaproteobacteria.Legionellales.Legionellaceae.unclassified			-
Bacteria.Proteobacteria.Gammaproteobacteria.Alteromonadales.Moritellaceae			-
Bacteria.Proteobacteria.Alphaproteobacteria.Rhodospirillales.Rhodospirillaceae.Magnetospirillum			-
Bacteria.Nitrospirae.Nitrospira.Nitrospirales._Thermodesulfovibrionaceae_.unclassified			-
Bacteria.Proteobacteria.Betaproteobacteria.Burkholderiales.Comamonadaceae.Rubrivivax			-
Bacteria.Firmicutes.Bacilli.Lactobacillales.Lactobacillaceae.Lactobacillus	control	3.56985	0.0292324
Bacteria.Proteobacteria.Betaproteobacteria.Procabacteriales.unclassified.unclassified			-
Bacteria.Bacteroidetes._Saprospirae_._Saprospirales_.Chitinophagaceae			-
Bacteria.Bacteroidetes.Cytophagia			-
Bacteria.FCPU426.unclassified			-
Bacteria.Actinobacteria.Actinobacteria.Actinomycetales.Streptomycetaceae.Streptomyces			-
Bacteria.Proteobacteria.Alphaproteobacteria.Caulobacterales.Caulobacteraceae.Asticcacaulis			-
Bacteria.Proteobacteria.Betaproteobacteria.Burkholderiales.Comamonadaceae.Delftia			-
Bacteria.Actinobacteria.Actinobacteria.Actinomycetales.Pseudonocardiaceae.Pseudonocardia			-
Bacteria.Proteobacteria.Betaproteobacteria.Procabacteriales.Procabacteriaceae			-
Bacteria.Firmicutes.Clostridia.Clostridiales._Tissierellaceae_.ph2	control	2.61571	0.0396804
Bacteria.Bacteroidetes.Flavobacteriia.Flavobacteriales.Cryomorphaceae			-
Bacteria.Proteobacteria.Betaproteobacteria	case	2.95091	0.00712728
Bacteria.Chloroflexi.Thermomicrobia			-
Bacteria.Fusobacteria.Fusobacteriia.Fusobacteriales.Leptotrichiaceae.Sneathia			-
Bacteria.Proteobacteria.Gammaproteobacteria.Xanthomonadales.Xanthomonadaceae.Stenotrophomonas			-
Bacteria.Firmicutes.Clostridia.Clostridiales._Acidaminobacteraceae_.Acidaminobacter			-
Bacteria.Actinobacteria.Actinobacteria.Actinomycetales.Intrasporangiaceae.Janibacter			-
Bacteria.Actinobacteria.Actinobacteria.Actinomycetales.Frankiaceae.unclassified			-
Bacteria.Firmicutes.Erysipelotrichi.Erysipelotrichales.Erysipelotrichaceae.Allobaculum			-
Bacteria.Proteobacteria.Alphaproteobacteria.Rhodospirillales			-
Bacteria.Proteobacteria.Gammaproteobacteria.Pseudomonadales.Pseudomonadaceae.unclassified			-
Bacteria.Fusobacteria.Fusobacteriia.Fusobacteriales			-
Bacteria.Actinobacteria.Acidimicrobiia.Acidimicrobiales.C111			-
Bacteria.Bacteroidetes.Flavobacteriia.Flavobacteriales._Weeksellaceae_.Chryseobacterium			-
Bacteria.Bacteroidetes.Bacteroidia.Bacteroidales._Paraprevotellaceae_.unclassified			0.000287383
Bacteria.Bacteroidetes.Flavobacteriia.Flavobacteriales.unclassified			-
Bacteria.Proteobacteria.Gammaproteobacteria.Oceanospirillales.Hahellaceae.unclassified			-
Bacteria.Firmicutes.Bacilli.Bacillales			0.0169568
Bacteria.Firmicutes.Clostridia.Clostridiales.Lachnospiraceae.Shuttleworthia			0.00335048
Bacteria.Synergistetes.Synergistia.Synergistales.Synergistaceae.vadinCA02			-
Bacteria.Proteobacteria.Epsilonproteobacteria.Campylobacterales.Helicobacteraceae.unclassified			-
Bacteria.Proteobacteria.Gammaproteobacteria.Vibrionales.Vibrionaceae.Photobacterium			-
Bacteria.Proteobacteria.Betaproteobacteria.Burkholderiales	case	2.95042	0.0121725
Bacteria.Proteobacteria.Betaproteobacteria.Methylophilales.Methylophilaceae			-
Bacteria.Bacteroidetes.Flavobacteriia.Flavobacteriales			-
Bacteria.Actinobacteria.Actinobacteria.Actinomycetales.Propionibacteriaceae.Propionibacterium			-
Bacteria.Actinobacteria.Actinobacteria.Actinomycetales.Promicromonosporaceae			-
Bacteria.Actinobacteria.OPB41.unclassified			-
Bacteria.Proteobacteria.Alphaproteobacteria.Rhizobiales.Rhizobiaceae			-
Bacteria.Gemmatimonadetes.Gemm_1.unclassified.unclassified.unclassified			-
Bacteria.Proteobacteria.Betaproteobacteria.Burkholderiales.Oxalobacteraceae.Ralstonia			-
Bacteria.TM7.TM7_3.I025.Rs_045			-
Bacteria.Lentisphaerae._Lentisphaeria_			0.023523
Bacteria.Spirochaetes.Spirochaetes.Spirochaetales.Spirochaetaceae			-
Bacteria.Firmicutes.Bacilli.Bacillales.Sporolactobacillaceae			-
Bacteria.Bacteroidetes.Bacteroidia.Bacteroidales.Bacteroidaceae.5_7N15			-
Bacteria.Bacteroidetes.Bacteroidia.Bacteroidales._Barnesiellaceae_			-
Bacteria.Chlamydiae.Chlamydiia.Chlamydiales.Chlamydiaceae.unclassified			-
Bacteria.Proteobacteria.Gammaproteobacteria.Alteromonadales.Idiomarinaceae.Pseudidiomarina			-
Bacteria.Proteobacteria.Betaproteobacteria.Burkholderiales.Alcaligenaceae.Achromobacter			-
Bacteria.Proteobacteria.Betaproteobacteria.Burkholderiales.Alcaligenaceae	case	2.95272	0.0131403
Bacteria.Firmicutes.Bacilli.Lactobacillales.Aerococcaceae.Aerococcus			-
Bacteria.Firmicutes.Bacilli.Bacillales.Paenibacillaceae.Brevibacillus			-
Bacteria.Actinobacteria.MB_A2_108.0319_7L14.unclassified			-
Bacteria.Firmicutes.Clostridia.Clostridiales.Lachnospiraceae.Moryella			-
Bacteria.Actinobacteria.Coriobacteriia.Coriobacteriales.Coriobacteriaceae.Eggerthella			-
Bacteria.Actinobacteria.Actinobacteria.Actinomycetales.Gordoniaceae.Gordonia			-
Bacteria.Firmicutes.Erysipelotrichi.Erysipelotrichales.Erysipelotrichaceae.Catenibacterium			-
Bacteria.Firmicutes.Clostridia.Clostridiales.Dehalobacteriaceae.Dehalobacterium	control	2.07052	0.0292943
Bacteria.Proteobacteria.Deltaproteobacteria	control	3.04605	0.000235974
Bacteria.Proteobacteria.Betaproteobacteria.Burkholderiales.Oxalobacteraceae.Cupriavidus			-
Bacteria.Actinobacteria.Thermoleophilia.Gaiellales			-
Bacteria.Bacteroidetes.Flavobacteriia.Flavobacteriales.Flavobacteriaceae.Myroides			-
Bacteria.Nitrospirae.Nitrospira.Nitrospirales			-
Bacteria.Actinobacteria.Actinobacteria.Actinomycetales.Nocardioidaceae.Nocardioides			-
Bacteria.Proteobacteria.Alphaproteobacteria.Rhizobiales.Phyllobacteriaceae.Aminobacter			-
Bacteria.Firmicutes.Clostridia.Clostridiales._Tissierellaceae_.unclassified			-
Bacteria.Proteobacteria.Gammaproteobacteria.Alteromonadales.Psychromonadaceae			-
Bacteria.Proteobacteria.Deltaproteobacteria.Desulfovibrionales	control	3.04604	0.000224683
Bacteria.Actinobacteria.Actinobacteria.Actinomycetales.Pseudonocardiaceae.Saccharopolyspora			-
Bacteria.SR1.unclassified.unclassified.unclassified			-
Bacteria.Proteobacteria.Betaproteobacteria.Rhodocyclales.Rhodocyclaceae			-
Bacteria.Actinobacteria.Actinobacteria.Actinomycetales.Propionibacteriaceae			-
Bacteria.GN02			-
Bacteria.Actinobacteria.Actinobacteria.Actinomycetales.Gordoniaceae			-
Bacteria.Proteobacteria.Deltaproteobacteria.Desulfovibrionales.Desulfovibrionaceae	control	3.0459	0.000224683
Bacteria.Firmicutes.Clostridia.Clostridiales.Ruminococcaceae.Anaerotruncus	control	2.11844	3.17e-07
Bacteria.Proteobacteria.Gammaproteobacteria.Pseudomonadales.Pseudomonadaceae.Pseudomonas			0.00244087
Bacteria.Proteobacteria.Gammaproteobacteria.Thiotrichales.Thiotrichaceae.Thiothrix			-
Bacteria.Proteobacteria.Gammaproteobacteria.Cardiobacteriales.Cardiobacteriaceae.Cardiobacterium			-
Bacteria.Firmicutes.Clostridia.Clostridiales.Ruminococcaceae.Oscillospira	control	3.24925	0.000508505
Bacteria.Firmicutes.Clostridia.Clostridiales.Peptococcaceae.WCHB1_84			-
Bacteria.TM6.SBRH58.unclassified.unclassified.unclassified			-
Bacteria.Firmicutes.Erysipelotrichi.Erysipelotrichales.Erysipelotrichaceae.Coprobacillus	control	2.44554	5e-05
Bacteria.Firmicutes.Bacilli.Bacillales.Thermoactinomycetaceae			-
Bacteria.Proteobacteria.Gammaproteobacteria.Enterobacteriales.Enterobacteriaceae.Trabulsiella			-
Bacteria.Bacteroidetes.Bacteroidia.Bacteroidales.Prevotellaceae.Prevotella			-
Bacteria.Proteobacteria.Betaproteobacteria.Burkholderiales.Comamonadaceae.Schlegelella			-
Bacteria.Firmicutes.Bacilli.Gemellales.Gemellaceae.Gemella			-
Bacteria.Cyanobacteria.Chloroplast.Stramenopiles			-
Bacteria.GN02.BD1_5.unclassified			-
Bacteria.WPS_2.unclassified.unclassified			-
Bacteria.Firmicutes.Clostridia.Clostridiales.Eubacteriaceae.Anaerofustis			-
Bacteria.Firmicutes.Clostridia.Clostridiales.Veillonellaceae.Pelosinus			-
Bacteria.Actinobacteria.Actinobacteria.Actinomycetales.Propionibacteriaceae.unclassified			-
Bacteria.Proteobacteria.Deltaproteobacteria.Desulfovibrionales.Desulfovibrionaceae.Bilophila	control	2.64146	0.0456929
Bacteria.Bacteroidetes.Bacteroidia.Bacteroidales.Porphyromonadaceae.Tannerella			-
Bacteria.Proteobacteria.Betaproteobacteria.Nitrosomonadales			-
Bacteria.Proteobacteria.Gammaproteobacteria.Pseudomonadales	case	2.63389	0.0102767
Bacteria.Proteobacteria.Alphaproteobacteria.Rhizobiales.Methylobacteriaceae			-
Bacteria.Proteobacteria.Gammaproteobacteria.Thiohalorhabdales			-
Bacteria.Firmicutes.Clostridia.Clostridiales.Ruminococcaceae.Ruminococcus			-
Bacteria.Actinobacteria.Nitriliruptoria.Euzebyales			-
Bacteria.Firmicutes.Bacilli.Lactobacillales			-
Bacteria.Actinobacteria.Actinobacteria.Actinomycetales.Beutenbergiaceae.unclassified			-
Bacteria.Proteobacteria.Gammaproteobacteria.Enterobacteriales.Enterobacteriaceae.Buchnera			-
Bacteria.Bacteroidetes.Flavobacteriia.Flavobacteriales._Weeksellaceae_.unclassified			-
Bacteria.Actinobacteria.Actinobacteria.Actinomycetales.Geodermatophilaceae			-
Bacteria.Bacteroidetes.Flavobacteriia.Flavobacteriales._Weeksellaceae_.Cloacibacterium			-
Bacteria.Firmicutes.Bacilli.Lactobacillales.Aerococcaceae.Alloiococcus			-
Bacteria.Proteobacteria.Gammaproteobacteria.unclassified.unclassified.unclassified			-
Bacteria.Proteobacteria.Gammaproteobacteria.HTCC2188.unclassified.unclassified			-
Bacteria.SR1.unclassified.unclassified			-
Bacteria.Proteobacteria.Betaproteobacteria.Rhodocyclales.Rhodocyclaceae.Zoogloea			-
Bacteria.Gemmatimonadetes.Gemmatimonadetes			-
Archaea.Euryarchaeota.Methanobacteria.Methanobacteriales.Methanobacteriaceae			0.0118988
Bacteria.Proteobacteria.Betaproteobacteria.Procabacteriales.unclassified			-
Bacteria.Proteobacteria.Gammaproteobacteria.Alteromonadales.Idiomarinaceae			-
Bacteria.Verrucomicrobia._Spartobacteria_._Chthoniobacterales_			-
Bacteria.Firmicutes.Clostridia.Natranaerobiales.unclassified			-
Bacteria.Actinobacteria.Actinobacteria.Actinomycetales.Cellulomonadaceae.Demequina			-
Bacteria.Proteobacteria.Gammaproteobacteria.Pseudomonadales.Moraxellaceae	case	2.55687	0.0284942
Bacteria.Fusobacteria.Fusobacteriia.Fusobacteriales.Fusobacteriaceae.u114			-
Bacteria.Proteobacteria.Gammaproteobacteria.Vibrionales.Pseudoalteromonadaceae			0.0406213
Bacteria.Proteobacteria.Gammaproteobacteria.Pasteurellales.Pasteurellaceae			-
Bacteria.Actinobacteria.Actinobacteria.Actinomycetales.Intrasporangiaceae.Arsenicicoccus			-
Bacteria.Firmicutes.Clostridia.Clostridiales.Lachnospiraceae.Catonella			-
Bacteria.Actinobacteria.Actinobacteria.Actinomycetales.Nocardiopsaceae.unclassified			-
Bacteria.Actinobacteria.Actinobacteria.Actinomycetales.Brevibacteriaceae			-
Bacteria.Firmicutes.Clostridia.Clostridiales._Acidaminobacteraceae_			-
Bacteria.Actinobacteria.Actinobacteria.Actinomycetales.Thermomonosporaceae.Actinocorallia			-
Bacteria.Proteobacteria.Alphaproteobacteria.Caulobacterales.Caulobacteraceae.Arthrospira			-
Bacteria.Verrucomicrobia._Pedosphaerae_.unclassified			-
Bacteria.Gemmatimonadetes.Gemm_1			-
Bacteria.Chloroflexi			-
Bacteria.Firmicutes.Clostridia.Clostridiales._Tissierellaceae_.Finegoldia			-
Bacteria.Proteobacteria.Gammaproteobacteria.Pseudomonadales.Moraxellaceae.unclassified	case	2.55539	0.0231699
Bacteria.Firmicutes.Clostridia.Clostridiales.Gracilibacteraceae.unclassified			-
Bacteria.Proteobacteria.Betaproteobacteria.Neisseriales.Neisseriaceae			-
Bacteria.Firmicutes.Clostridia.Clostridiales.Veillonellaceae			-
Bacteria.Bacteroidetes.Cytophagia.Cytophagales.Cytophagaceae.Flectobacillus			-
Bacteria.Proteobacteria.Gammaproteobacteria.Vibrionales.Vibrionaceae			-
Bacteria.Proteobacteria.Betaproteobacteria.Procabacteriales.Procabacteriaceae.unclassified			-
Bacteria.Chlamydiae.Chlamydiia.Chlamydiales			-
Bacteria.Proteobacteria.Deltaproteobacteria.Desulfovibrionales.Desulfovibrionaceae.Desulfovibrio	control	2.87869	6.48e-05
Bacteria.Bacteroidetes.Bacteroidia.Bacteroidales.Porphyromonadaceae.Porphyromonas			0.0407934
Bacteria.TM7	control	2.30239	1.08e-05
Bacteria.Actinobacteria.Coriobacteriia.Coriobacteriales.Coriobacteriaceae.Atopobium			-
Bacteria.Proteobacteria.Alphaproteobacteria.Caulobacterales.Caulobacteraceae.Mycoplana			-
Bacteria.GN02.BD1_5.unclassified.unclassified			-
Bacteria.TM7.TM7_3	control	2.29216	0.000125967
Bacteria.Actinobacteria.Actinobacteria.Actinomycetales.Cellulomonadaceae.Cellulomonas			-
Bacteria.Firmicutes.Clostridia.Clostridiales.Lachnospiraceae.Coprococcus			-
Bacteria.TM6.SJA_4.unclassified			-
Bacteria.Nitrospirae.Nitrospira.Nitrospirales.unclassified			-
Bacteria.Actinobacteria.Actinobacteria.Actinomycetales.Nocardiaceae.unclassified			-
Bacteria.Proteobacteria.Gammaproteobacteria.Aeromonadales.Succinivibrionaceae			-
Bacteria.Proteobacteria.Gammaproteobacteria.Oceanospirillales.SUP05.unclassified			-
Bacteria.Bacteroidetes.Bacteroidia.Bacteroidales.Prevotellaceae.unclassified			-
Bacteria.Proteobacteria.Betaproteobacteria.MND1.unclassified			-
Bacteria.Proteobacteria.Gammaproteobacteria.Chromatiales.unclassified.unclassified			-
Bacteria.Actinobacteria.MB_A2_108.0319_7L14			-
Bacteria.Proteobacteria.Alphaproteobacteria.Rhizobiales.Phyllobacteriaceae.Phyllobacterium			-
Bacteria.Proteobacteria.Deltaproteobacteria.Desulfovibrionales.Desulfovibrionaceae.Lawsonia			-
Bacteria.Synergistetes			-
Bacteria.Chloroflexi.Anaerolineae.SJA_15.unclassified.unclassified			-
Bacteria.Firmicutes.Bacilli.Bacillales.Planococcaceae.Sporosarcina			-
Bacteria.Proteobacteria.Alphaproteobacteria.Rhodobacterales.Hyphomonadaceae.unclassified			-
Bacteria.Proteobacteria.Gammaproteobacteria.Alteromonadales.Alteromonadaceae.unclassified			-
Bacteria.Proteobacteria.Alphaproteobacteria.Rhizobiales.Brucellaceae			-
Bacteria.Tenericutes.Mollicutes.Mycoplasmatales			-
Bacteria.TM7.TM7_3.unclassified	control	2.25274	0.00042482
Bacteria.Proteobacteria.Gammaproteobacteria.Legionellales.Legionellaceae.Legionella			-
Bacteria.Bacteroidetes.Cytophagia.Cytophagales.Cyclobacteriaceae			-
Bacteria.Proteobacteria.Betaproteobacteria.A21b.UD5.unclassified			-
Bacteria.TM6.SJA_4			-
Bacteria.Bacteroidetes.Bacteroidia.Bacteroidales.p_2534_18B5.unclassified			-
Bacteria.Proteobacteria.Gammaproteobacteria.Vibrionales.Pseudoalteromonadaceae.unclassified			-
Bacteria.Proteobacteria.Betaproteobacteria.Rhodocyclales.Rhodocyclaceae.unclassified			-
Bacteria.Planctomycetes			-
Bacteria.Firmicutes.Clostridia.Clostridiales.Clostridiaceae.Tindallia_Anoxynatronum			-
Bacteria.Bacteroidetes.Cytophagia.Cytophagales.Cytophagaceae.Spirosoma			-
Bacteria.Proteobacteria.Deltaproteobacteria.Desulfobacterales.Nitrospinaceae			-
Bacteria.Actinobacteria.Acidimicrobiia.Acidimicrobiales.EB1017			-
Bacteria.Actinobacteria.Actinobacteria.Actinomycetales.Microbacteriaceae.Agromyces			-
Bacteria.Proteobacteria.Gammaproteobacteria.Pasteurellales.unclassified.unclassified			-
Bacteria.Proteobacteria.Gammaproteobacteria.Alteromonadales.Shewanellaceae.Shewanella			-
Bacteria.Proteobacteria.Epsilonproteobacteria.Campylobacterales.Campylobacteraceae.Campylobacter			-
Bacteria.Proteobacteria.Deltaproteobacteria.Desulfuromonadales.Geobacteraceae			-
Bacteria.Firmicutes.Bacilli.Bacillales.Planococcaceae.unclassified			-
Bacteria.TM7.TM7_3.unclassified.unclassified	control	2.25274	0.00042482
Bacteria._Thermi_.Deinococci.Deinococcales			-
Bacteria.Firmicutes.Clostridia.Clostridiales.Veillonellaceae.BSV43			-
Bacteria.Proteobacteria.Gammaproteobacteria.Oceanospirillales.Halomonadaceae.unclassified			-
Bacteria.Actinobacteria.Actinobacteria.Actinomycetales.Micrococcaceae.Rothia			-
Bacteria.Firmicutes.Bacilli.Bacillales.unclassified			-
Bacteria.Fusobacteria.Fusobacteriia.Fusobacteriales.Fusobacteriaceae.unclassified			-
Bacteria.Tenericutes.Mollicutes.Mycoplasmatales.Mycoplasmataceae.Mycoplasma			-
Bacteria.TM7.TM7_3.I025.Rs_045.unclassified			-
Bacteria.Actinobacteria.Actinobacteria.Actinomycetales.Pseudonocardiaceae.unclassified			-
Bacteria.TM7.TM7_3.unclassified.unclassified.unclassified	control	2.25274	0.00042482
Bacteria.Proteobacteria.Betaproteobacteria.SC_I_84			-
Bacteria.Firmicutes.Clostridia.Clostridiales.Peptostreptococcaceae.Filifactor			-
Bacteria.Chloroflexi.Anaerolineae.SJA_15.unclassified			-
Bacteria.Actinobacteria.Actinobacteria.Actinomycetales.Actinosynnemataceae			-
Bacteria.Proteobacteria.Alphaproteobacteria.Rhodospirillales.Rhodospirillaceae.unclassified			-
Bacteria.Firmicutes.Bacilli.Lactobacillales.Leuconostocaceae.Leuconostoc			-
Bacteria.TM7.unclassified	control	2.11843	0.00841534
Bacteria.Firmicutes.Bacilli.Bacillales.unclassified.unclassified			-
Bacteria.Proteobacteria.Gammaproteobacteria.Alteromonadales.Idiomarinaceae.Idiomarina			-
Bacteria.Actinobacteria.Rubrobacteria.Rubrobacterales.Rubrobacteraceae.unclassified			-
Bacteria.TM7.unclassified.unclassified	control	2.13551	0.00841534
Bacteria.Firmicutes.Clostridia.Clostridiales.Peptostreptococcaceae.unclassified			-
Bacteria.FCPU426.unclassified.unclassified.unclassified			-
Bacteria.Proteobacteria.Gammaproteobacteria.Thiotrichales.Piscirickettsiaceae			-
Bacteria.TM7.unclassified.unclassified.unclassified	control	2.17214	0.00841534
Bacteria.Proteobacteria.Gammaproteobacteria.Oceanospirillales.SUP05			-
Bacteria.TM7.TM7_3.Blgi18			-
Bacteria.Firmicutes.Clostridia.Clostridiales._Tissierellaceae_.Tepidimicrobium			-
Bacteria.TM7.unclassified.unclassified.unclassified.unclassified	control	2.20402	0.00841534
Bacteria.Proteobacteria.Gammaproteobacteria.Alteromonadales.unclassified.unclassified			-
Bacteria.Firmicutes.Clostridia.MBA08			-
Bacteria.Verrucomicrobia	control	3.89674	0.0144893
Archaea.Euryarchaeota.Methanobacteria.Methanobacteriales.Methanobacteriaceae.Methanobrevibacter			0.0118988
Bacteria.Proteobacteria.Alphaproteobacteria.Rickettsiales.mitochondria			-
Bacteria.Proteobacteria.Zetaproteobacteria.Mariprofundales.Mariprofundaceae			-
Bacteria.Firmicutes.Bacilli.Gemellales.Gemellaceae			-
Bacteria.Actinobacteria.Actinobacteria.Actinomycetales.Dermatophilaceae.Dermatophilus			-
Bacteria.Firmicutes.Clostridia.Halanaerobiales.Halanaerobiaceae			-
Bacteria.Proteobacteria.Gammaproteobacteria.Aeromonadales.Aeromonadaceae			-
Bacteria.Tenericutes.Mollicutes			-
Bacteria.Proteobacteria.Gammaproteobacteria.Alteromonadales.Colwelliaceae			-
Bacteria.Firmicutes.Bacilli.Gemellales.Gemellaceae.unclassified			-
Bacteria.Bacteroidetes.Sphingobacteriia.Sphingobacteriales			-
Bacteria.Actinobacteria			-
Bacteria.Bacteroidetes.Flavobacteriia.Flavobacteriales.Flavobacteriaceae.Flavobacterium			-
Bacteria.Firmicutes.Bacilli.Bacillales._Exiguobacteraceae_.Exiguobacterium			-
Bacteria.WPS_2.unclassified			-
Bacteria.Verrucomicrobia.Verrucomicrobiae	control	3.89476	0.0144893
Bacteria.Firmicutes.Bacilli.Lactobacillales.Carnobacteriaceae.Desemzia			-
Bacteria.Chlamydiae.Chlamydiia.Chlamydiales.Chlamydiaceae			-
Bacteria.Proteobacteria.Gammaproteobacteria.Aeromonadales.unclassified.unclassified			-
Bacteria.Actinobacteria.Actinobacteria.Actinomycetales.Dietziaceae.unclassified			-
Bacteria.Actinobacteria.Acidimicrobiia.Acidimicrobiales.C111.unclassified			-
Bacteria.Verrucomicrobia.Verrucomicrobiae.Verrucomicrobiales	control	3.89392	0.0144893
Bacteria.Proteobacteria.Alphaproteobacteria.Sphingomonadales.Sphingomonadaceae.Sphingobium			-
Bacteria.Verrucomicrobia.Verrucomicrobiae.Verrucomicrobiales.Verrucomicrobiaceae	control	3.89396	0.0144893
Bacteria.Firmicutes.Erysipelotrichi.Erysipelotrichales.Erysipelotrichaceae._Eubacterium_			-
Bacteria.Proteobacteria.Betaproteobacteria.Burkholderiales.Comamonadaceae.Hydrogenophaga			-
Bacteria.Proteobacteria.Betaproteobacteria.Neisseriales.Neisseriaceae.Aquitalea			-
Bacteria.Actinobacteria.Actinobacteria.Actinomycetales.Brevibacteriaceae.unclassified			-
Bacteria.Firmicutes.Bacilli.Bacillales.Bacillaceae.Pontibacillus			-
Bacteria.Firmicutes.Clostridia.Clostridiales._Tissierellaceae_.Parvimonas			-
Bacteria.Proteobacteria.Gammaproteobacteria.Enterobacteriales.Enterobacteriaceae.Yersinia			-
Bacteria.Actinobacteria.Actinobacteria.Actinomycetales.Streptomycetaceae.Streptacidiphilus			-
Bacteria.Proteobacteria.Gammaproteobacteria.Alteromonadales.Alteromonadaceae			-
Bacteria.Proteobacteria.Betaproteobacteria.Neisseriales.Neisseriaceae.Microvirgula			-
Bacteria.Actinobacteria.Actinobacteria.Actinomycetales.Microbacteriaceae.unclassified			-
Bacteria.Proteobacteria.Alphaproteobacteria.Rhodospirillales.Rhodospirillaceae			-
Bacteria.Actinobacteria.Actinobacteria.Actinomycetales.Streptomycetaceae			-
Bacteria.Firmicutes.Clostridia.Clostridiales.EtOH8.unclassified			-
Bacteria.OP8			-
Bacteria.Firmicutes.Bacilli.Bacillales.Staphylococcaceae			-
Bacteria.Firmicutes.Clostridia.Clostridiales.Lachnospiraceae.Epulopiscium			-
Bacteria.Firmicutes.Bacilli.Bacillales.Bacillaceae			-
Bacteria.Actinobacteria.Actinobacteria.Actinomycetales.Beutenbergiaceae			-
Bacteria.Actinobacteria.Actinobacteria.Actinomycetales.Micrococcaceae.Nesterenkonia			-
Bacteria.Proteobacteria.Alphaproteobacteria.Rhizobiales.Rhizobiaceae.Rhizobium			-
Bacteria.Bacteroidetes.Sphingobacteriia			-
Bacteria.Firmicutes.Clostridia.Clostridiales.Veillonellaceae.Megasphaera			-
Bacteria.Firmicutes.Erysipelotrichi.Erysipelotrichales.Erysipelotrichaceae.RFN20			-
Bacteria.Verrucomicrobia.Verrucomicrobiae.Verrucomicrobiales.Verrucomicrobiaceae.Akkermansia	control	3.89574	0.0144893
Bacteria.Planctomycetes.Phycisphaerae.Phycisphaerales.unclassified			-
Bacteria.Proteobacteria.Gammaproteobacteria.Alteromonadales.Shewanellaceae			-
Bacteria.Actinobacteria.Actinobacteria.Actinomycetales.Mycobacteriaceae.Mycobacterium			-
Bacteria.Chloroflexi.Thermomicrobia.JG30_KF_CM45.unclassified.unclassified			-
Bacteria.Synergistetes.Synergistia.Synergistales.Synergistaceae.Synergistes			-
Bacteria.Firmicutes.Clostridia.Clostridiales.Clostridiaceae.Geosporobacter_Thermotalea			-
Bacteria.Actinobacteria.Actinobacteria.Actinomycetales.Yaniellaceae.Yaniella			-
Bacteria.Cyanobacteria.Chloroplast.Stramenopiles.unclassified.unclassified			-
Bacteria.Firmicutes.Clostridia.Clostridiales._Mogibacteriaceae_.unclassified			0.0300423
a Linear discrimination analysis effect size, with 2.0 as threshold.
b P value of Wilcoxons's rank sum test, based on the two-sided level of significance of 0.05.
