# Supplementary material for: Human Gut Microbiota Associated with Obesity in Chinese Children and Adolescents
Source: Biomed Res Int. 2017 Oct 29;2017:7585989. doi: 10.1155/2017/7585989 (PMC5682041; doi:10.1155/2017/7585989)
Supplement: Supplementary file 1 — Fig. S1: Rarefaction curve of Good's coverage estimator with random resampling. Fig. S2: The difference in relative abundance of the gut microbiota between obese children and the healthy cohort at the phyla level. Table S1: Lefse-selected biomarkers at the genus level. Table S2: P values of Wilcoxon's rank sum test results for KEGG pathways at the level 3. Table S3: Taxonomy annotations of OTUs within the node 10. [file 7585989.f1.zip › Table S2.xlsx]

## Sheet: KEGG_pathway_L3(map)
Table S2 P values of Wilcoxon's rank sum test results for KEGG pathways at the level 3
	P value of Two-sided test
Bacterial chemotaxis	0.0039914
Benzoate degradation	0.00590468
Flagellar assembly	0.00590468
Phosphotransferase system (PTS)	0.00529352
Synthesis and degradation of ketone bodies	0.00317016
ABC transporters	0.0104744
Dioxin degradation	0.0104744
Endocytosis	0.0118652
Ether lipid metabolism	0.0104744
Fc gamma R-mediated phagocytosis	0.0118652
GnRH signaling pathway	0.0118652
Nitrotoluene degradation	0.010283
Porphyrin and chlorophyll metabolism	0.0106764
Xylene degradation	0.0104744
Plant-pathogen interaction	0.0190624
Glycerolipid metabolism	0.0287934
Biosynthesis of ansamycins	0.0328666
D-Arginine and D-ornithine metabolism	0.0323652
C5-Branched dibasic acid metabolism	0.0512201				0.0413997
Cardiac muscle contraction	0.0512201				3.43632e-07
Isoflavonoid biosynthesis	0.0512201				2.74199e-08
RNA transport	0.052678				0.0106764
Chronic myeloid leukemia	0.0851009				6.61777e-06
Epithelial cell signaling in Helicobacter pylori infection	0.0832222				0.0323652
Notch signaling pathway	0.0851009				0.000241954
Parkinson's disease	0.0851009				0.0104744
Prion diseases	0.082717				1.15165e-05
Wnt signaling pathway	0.0851009				0.00118712
Aminoacyl-tRNA biosynthesis	0.0890754				0.0104744
D-Alanine metabolism	0.0888532				1.31961e-06
Biosynthesis of type II polyketide products	0.0946503				0.0413997
Butanoate metabolism	0.107465				2.74199e-08
Novobiocin biosynthesis	0.107465				0.0104744
Phenylalanine, tyrosine and tryptophan biosynthesis	0.107465				0.000266861
Photosynthesis	0.105386
Ribosome biogenesis in eukaryotes	0.106928
RNA polymerase	0.107465
Styrene degradation	0.105066
Two-component system	0.109059
Valine, leucine and isoleucine biosynthesis	0.109059
Type II diabetes mellitus	0.110847
Chloroalkane and chloroalkene degradation	0.119001
Propanoate metabolism	0.117665
Sulfur relay system	0.119001
Tetracycline biosynthesis	0.130333
Thiamine metabolism	0.139608
Lysine biosynthesis	0.144862
Insulin signaling pathway	0.150287
Pantothenate and CoA biosynthesis	0.151179
Cell cycle - Caulobacter	0.162638
Caprolactam degradation	0.164672
Hypertrophic cardiomyopathy (HCM)	0.17643
Ribosome	0.17643
beta-Alanine metabolism	0.199584
Peptidoglycan biosynthesis	0.199584
Terpenoid backbone biosynthesis	0.199584
Mismatch repair	0.199703
Alzheimer's disease	0.199703
Antigen processing and presentation	0.199703
Bile secretion	0.199703
Cysteine and methionine metabolism	0.199703
Homologous recombination	0.199703
Nucleotide excision repair	0.199703
Pentose phosphate pathway	0.199703
Progesterone-mediated oocyte maturation	0.199703
Tropane, piperidine and pyridine alkaloid biosynthesis	0.199703
Glycerophospholipid metabolism	0.199703
Glyoxylate and dicarboxylate metabolism	0.199703
Lysine degradation	0.199703
Nicotinate and nicotinamide metabolism	0.199703
Fatty acid metabolism	0.208356
Bacterial secretion system	0.210166
Base excision repair	0.225579
Vibrio cholerae pathogenic cycle	0.229503
Arginine and proline metabolism	0.235359
Atrazine degradation	0.235359
Biosynthesis of alkaloids derived from ornithine, lysine and nicotinic acid	0.235359
DNA replication	0.235359
Glycolysis / Gluconeogenesis	0.235359
Pyrimidine metabolism	0.235359
Biosynthesis of alkaloids derived from histidine and purine	0.239496
DDT degradation	0.239496
Pathways in cancer	0.239496
Fatty acid biosynthesis	0.252058
Biosynthesis of secondary metabolites	0.262923
Protein export	0.262893
Carbon fixation in photosynthetic organisms	0.272081
Methane metabolism	0.272081
Staphylococcus aureus infection	0.269641
Tryptophan metabolism	0.269641
Tyrosine metabolism	0.27193
Biosynthesis of alkaloids derived from shikimate pathway	0.286212
Metabolic pathways	0.286088
Microbial metabolism in diverse environments	0.285878
Purine metabolism	0.286088
Biosynthesis of phenylpropanoids	0.292677
Clavulanic acid biosynthesis	0.292677
Selenocompound metabolism	0.292677
Biosynthesis of plant hormones	0.300788
Pyruvate metabolism	0.300951
One carbon pool by folate	0.308454
Carbohydrate digestion and absorption	0.311243
Polycyclic aromatic hydrocarbon degradation	0.313863
Bladder cancer	0.317699
Tuberculosis	0.321833
Photosynthesis - antenna proteins	0.322941
Biosynthesis of alkaloids derived from terpenoid and polyketide	0.337732
Calcium signaling pathway	0.337482
Fructose and mannose metabolism	0.337993
Histidine metabolism	0.337482
Glycine, serine and threonine metabolism	0.36677
Phenylalanine metabolism	0.370171
Drug metabolism - other enzymes	0.37583
D-Glutamine and D-glutamate metabolism	0.381513
Biosynthesis of terpenoids and steroids	0.396669
Biosynthesis of unsaturated fatty acids	0.396669
Limonene and pinene degradation	0.398293
Melanogenesis	0.396669
NOD-like receptor signaling pathway	0.398051
Valine, leucine and isoleucine degradation	0.396669
Vibrio cholerae infection	0.398293
Glycosaminoglycan biosynthesis - chondroitin sulfate	0.43002
Starch and sucrose metabolism	0.45319
Vitamin B6 metabolism	0.452913
Carbon fixation pathways in prokaryotes	0.462507
Basal transcription factors	0.514604
Alanine, aspartate and glutamate metabolism	0.516726
RNA degradation	0.556535
Bisphenol degradation	0.563456
Pentose and glucuronate interconversions	0.567169
Riboflavin metabolism	0.567006
Nitrogen metabolism	0.574668
Cytokine-cytokine receptor interaction	0.581943
Neuroactive ligand-receptor interaction	0.581943
Pancreatic secretion	0.581943
Primary immunodeficiency	0.609678
Butirosin and neomycin biosynthesis	0.616796
Prostate cancer	0.623936
Linoleic acid metabolism	0.639921
Oxidative phosphorylation	0.641947
Vasopressin-regulated water reabsorption	0.660061
Chlorocyclohexane and chlorobenzene degradation	0.663868
mRNA surveillance pathway	0.663868
Amino sugar and nucleotide sugar metabolism	0.667687
Galactose metabolism	0.667552
Ascorbate and aldarate metabolism	0.69643
Taurine and hypotaurine metabolism	0.772153
Flavonoid biosynthesis	0.775816
Biotin metabolism	0.785013
Proteasome	0.796061
Indole alkaloid biosynthesis	0.811955
Isoquinoline alkaloid biosynthesis	0.815746
Fluorobenzoate degradation	0.815746
African trypanosomiasis	0.821086
Aminobenzoate degradation	0.821086
Betalain biosynthesis	0.821086
Glutathione metabolism	0.831082
Hematopoietic cell lineage	0.831082
Folate biosynthesis	0.831082
Chagas disease (American trypanosomiasis)	0.832784
Phosphonate and phosphinate metabolism	0.838117
Naphthalene degradation	0.863461
alpha-Linolenic acid metabolism	0.883062
Osteoclast differentiation	0.883062
Rheumatoid arthritis	0.883062
RIG-I-like receptor signaling pathway	0.883062
Sesquiterpenoid biosynthesis	0.883062
Sulfur metabolism	0.881285
Type I diabetes mellitus	0.883062
Metabolism of xenobiotics by cytochrome P450	0.907491
beta-Lactam resistance	0.909901
Flavone and flavonol biosynthesis	0.909901
p53 signaling pathway	0.907607
Colorectal cancer	0.91634
Glutamatergic synapse	0.91634
Toxoplasmosis	0.91634
Viral myocarditis	0.91634
Shigellosis	0.932352
Small cell lung cancer	0.936644
Drug metabolism - cytochrome P450	0.971623
Zeatin biosynthesis	0.971623
Biosynthesis of 12-, 14- and 16-membered macrolides	0.973389
Pathogenic Escherichia coli infection	0.962126
Influenza A	0.941522
Cyanoamino acid metabolism	0.91634
Inositol phosphate metabolism	0.907607
Renal cell carcinoma	0.907491
Polyketide sugar unit biosynthesis	0.883062
Streptomycin biosynthesis	0.883062
Renin-angiotensin system	0.867507
Biosynthesis of vancomycin group antibiotics	0.831082
Biosynthesis of type II polyketide backbone	0.821086
Primary bile acid biosynthesis	0.817343
Protein processing in endoplasmic reticulum	0.817343
Citrate cycle (TCA cycle)	0.815746
PPAR signaling pathway	0.815746
Bacterial invasion of epithelial cells	0.81258
Secondary bile acid biosynthesis	0.809135
Stilbenoid, diarylheptanoid and gingerol biosynthesis	0.796061
Adherens junction	NA
Adipocytokine signaling pathway	0.0512201
Aldosterone-regulated sodium reabsorption	NA
Amoebiasis	0.179343
Amyotrophic lateral sclerosis (ALS)	0.275531
Apoptosis	0.302301
Arachidonic acid metabolism	0.151324
Arrhythmogenic right ventricular cardiomyopathy (ARVC)	NA
Biosynthesis of siderophore group nonribosomal peptides	0.474993
Brassinosteroid biosynthesis	NA
Caffeine metabolism	0.164672
Carotenoid biosynthesis	0.640045
Cell cycle	0.199703
Cell cycle - yeast	NA
Cholinergic synapse	NA
Circadian rhythm - plant	0.43742
Complement and coagulation cascades	NA
Cytosolic DNA-sensing pathway	NA
Dilated cardiomyopathy	NA
Dorso-ventral axis formation	NA
ECM-receptor interaction	NA
Endocrine and other factor-regulated calcium reabsorption	NA
ErbB signaling pathway	NA
Ethylbenzene degradation	0.516726
Fat digestion and absorption	NA
Fatty acid elongation in mitochondria	0.0768701
Fc epsilon RI signaling pathway	NA
Focal adhesion	0.199703
Gap junction	NA
Gastric acid secretion	NA
Geraniol degradation	0.0413997
Glioma	NA
Glycosaminoglycan biosynthesis - heparan sulfate	NA
Glycosaminoglycan degradation	3.43632e-07
Glycosphingolipid biosynthesis - ganglio series	2.74199e-08
Glycosphingolipid biosynthesis - globo series	0.0106764
Glycosphingolipid biosynthesis - lacto and neolacto series	6.61777e-06
Glycosylphosphatidylinositol(GPI)-anchor biosynthesis	NA
Hedgehog signaling pathway	NA
Hepatitis C	0.199703
Huntington's disease	0.0323652
Leishmaniasis	0.370171
Leukocyte transendothelial migration	NA
Lipoic acid metabolism	0.000241954
Lipopolysaccharide biosynthesis	0.0104744
Long-term depression	NA
Long-term potentiation	0.199703
Lysosome	1.15165e-05
Malaria	NA
MAPK signaling pathway	NA
MAPK signaling pathway - yeast	0.567717
Measles	0.199703
Meiosis - yeast	0.199703
Mineral absorption	0.311243
mTOR signaling pathway	0.199703
Neurotrophin signaling pathway	NA
N-Glycan biosynthesis	0.00118712
Non-homologous end-joining	0.199703
Olfactory transduction	NA
Oocyte meiosis	0.199703
Other glycan degradation	0.0104744
Other types of O-glycan biosynthesis	NA
Pancreatic cancer	NA
Penicillin and cephalosporin biosynthesis	0.17643
Peroxisome	0.319158
Pertussis	0.0784204
Phagosome	0.199703
Phenylpropanoid biosynthesis	0.660061
Phosphatidylinositol signaling system	0.781361
Phototransduction	NA
Phototransduction - fly	NA
Plant hormone signal transduction	NA
Protein digestion and absorption	1.31961e-06
Proximal tubule bicarbonate reclamation	0.0413997
Regulation of actin cytoskeleton	0.199703
Retinol metabolism	0.567717
Salivary secretion	NA
Sphingolipid metabolism	0.109059
Spliceosome	NA
Steroid biosynthesis	0.567717
Steroid hormone biosynthesis	2.74199e-08
Systemic lupus erythematosus	0.738067
Taste transduction	NA
TGF-beta signaling pathway	NA
Tight junction	NA
Toluene degradation	0.660061
Ubiquinone and other terpenoid-quinone biosynthesis	0.0104744
Various types of N-glycan biosynthesis	0.000266861
Vascular smooth muscle contraction	0.199703
VEGF signaling pathway	0.370171
Vitamin digestion and absorption	NA
